# Supplementary material for: Heterochromatic gene silencing controls CD4+ T cell susceptibility to regulatory T cell-mediated suppression in a murine allograft model
Source: Nat Commun. 2025 Jan 10;16:566. doi: 10.1038/s41467-025-55848-4 (PMC11723947; doi:10.1038/s41467-025-55848-4)
Supplement: Supplementary file 3 — Supplementary Data 1 [file 41467_2025_55848_MOESM3_ESM.xlsx]

## Sheet: HP1a_ATACseq_RNAseq
RNAseq
RNAseq_info		RNAseq_DEG_TconvTreg_KOvsWT						RNAseq_norm_counts
geneID	symbol	baseMean	log2FoldChange	lfcSE	stat	pvalue	padj	Naive_HP1a_WT_R1	Naive_HP1a_WT_R2	Naive_HP1a_WT_R3	Naive_HP1a_KO_R1	Naive_HP1a_KO_R2	Naive_HP1a_KO_R3	Tconv_HP1a_WT_R1	Tconv_HP1a_WT_R2	Tconv_HP1a_WT_R3	Tconv_HP1a_KO_R1	Tconv_HP1a_KO_R2	Tconv_HP1a_KO_R3	TconvTreg_HP1a_WT_R1	TconvTreg_HP1a_WT_R2	TconvTreg_HP1a_WT_R3	TconvTreg_HP1a_KO_R1	TconvTreg_HP1a_KO_R2	TconvTreg_HP1a_KO_R3
ENSMUSG00000045287	Rtn4rl1	1349.22243192973	1.1766786971889	0.313538413824992	3.75290122455517	0.000174799743872821	0.00668303300596891	2592.72891020713	2544.48741757444	2605.23712896409	2928.15582390021	2619.30950218055	2652.35607060743	2198.77303192954	2603.0205910053	2621.58735298769	2517.45616006601	2709.42972328049	2239.78731742695	847.430705700701	1145.46402583089	581.177220174665	2008.32932806059	1495.14615018304	2306.95159335735
ENSMUSG00000075595	Zfp652	1282.88501956912	1.15937792085473	0.214503950611527	5.40492572537461	6.4835253978251e-08	8.85101671696938e-06	3162.18018499472	3024.40246484224	3026.5007428008	3375.94136762051	2890.90940908438	3384.01057568664	2268.51496777506	2139.03806874152	2446.64705434857	2586.21487457002	2003.51227349977	2330.11923568351	876.906556333769	880.263093759621	709.085881879773	2036.15378188825	1513.83547706032	1952.99692650649
ENSMUSG00000020689	Itgb3	2189.82100387203	1.73116161647481	0.409020516905401	4.23245667374479	2.31152452432559e-05	0.00128980291851332	6822.19883294769	8327.3358734622	8317.37931201592	6416.84129516527	9175.73125483904	8016.08660606356	4505.32905562033	6237.2226774655	4668.01127807554	5512.89628708729	7729.52664095769	7042.92792177361	752.555311475514	1810.50636317883	591.111873510984	3430.35766475268	3269.46412059556	3752.75230312932
ENSMUSG00000083748	Gm11662	8.57850664942977	6.51742943975666	2.02329882104055	3.22118975802342	0.00127659593067419	0.0304889832748806	79.3780564855429	11.9339443370325	21.9909227451466	73.3900297308808	14.1231951589992	18.2262688098024	11.4123167747208	28.5074007323088	21.3955760925544	11.0901152425816	22.6324678555649	26.6553201412795	0	0	0	28.8181843215028	21.0254927369489	3.33133804094925
ENSMUSG00000034586	Hid1	1858.50493489991	1.54360259503941	0.377530384406808	4.08868440473946	4.33826600603442e-05	0.00216691722199262	3307.13141857702	3242.62316129084	3240.91223956598	3532.29403965587	3667.68514282934	3627.89541071304	5437.33492555586	4566.09918626119	6973.69924287317	5156.90358780042	3550.06424363004	3671.77034946124	1239.82796725342	1062.84373545484	650.719793528899	4156.77465575332	1771.98180455286	2659.24059118773
ENSMUSG00000020806	Rhbdf2	1157.45760662656	1.03022128188443	0.257912586554114	3.99445911364344	6.48421093029564e-05	0.00304250311353089	929.240943857931	1160.14987447866	1285.78176425529	939.179655831416	1241.75477436432	1208.14124682119	2236.81408784528	2351.3690535063	2833.02598731411	2686.02591175325	2848.45774010753	2430.07668621331	625.440705620408	1047.5436816815	691.700238541215	1532.33242150887	1678.53517016642	1614.86611535015
ENSMUSG00000091071	1700030C10Rik	58.9713316531227	8.33413404626327	1.30273384175845	6.39741885803299	1.58025406281118e-10	4.81355749854009e-08	19.8445141213857	9.37667055052556	8.24659602942998	116.998598121694	102.121564995841	53.8108888670356	5.0721407887648	8.84712436519929	1.25856329956202	95.3749910862014	94.8408176804625	67.3787259126786	0	0	1.24183166703988	156.015687533653	106.295546614575	102.438644759189
ENSMUSG00000021069	Pygl	144.679955467107	3.91775439317647	1.0627923362753	3.6862840081316	0.000227552397826335	0.00816245386874734	6.90243969439503	11.0815197415302	3.43608167892916	14.8907306700338	6.51839776569196	3.47167024948617	370.26627757983	313.581408055397	551.250725208166	276.143869540281	236.024307636606	357.625545228833	46.9771369464519	0	8.69282166927918	265.326041856595	151.850780877965	426.411269241503
ENSMUSG00000021298	Gpr132	2547.66038158562	1.06889865964914	0.223849052465612	4.77508681799466	1.796297426395e-06	0.000154523159628914	5562.50358872059	2668.08898392227	2806.59151534934	5180.91064955247	2994.11737370784	2475.30088788364	3100.34605713248	3245.91162820978	3201.78503408578	3181.75406309665	3302.18483378338	3271.94054734205	1522.61190926441	1846.20648864996	1741.04799718992	4396.26370476995	2959.92214419048	3352.99173821542
ENSMUSG00000006179	Prss16	204.200682436287	1.23167857957749	0.325633461814633	3.78240790339484	0.000155318566779477	0.0061143523079014	56.945127478759	72.4560906176975	47.4179271692224	30.8450849593557	70.6159757949962	54.6788064294071	850.851617315295	752.988584860295	1125.15558980845	728.620571437608	522.702233807095	450.919165723311	115.140041535421	112.200394337843	151.503463378866	287.188112721183	364.441874107115	237.357835417634
ENSMUSG00000015533	Itga2	336.123178977234	1.67347637319701	0.371952960047398	4.49916132670044	6.82220717518656e-06	0.000471355091845491	73.3384217529472	116.782169583818	103.082450367875	69.1355352537282	83.6527713263801	119.772623607273	1112.06686793668	1011.52121908779	1279.95887565458	1286.45336813946	1439.85605023975	1152.10217055086	201.725352770058	138.720487544969	157.712621714065	383.579970624141	773.270899547789	433.073945323402
ENSMUSG00000076855	Trav16	88.7439245076107	3.43499801507981	0.875718920062235	3.92248921016311	8.76388192376585e-05	0.00387571835460278	153.579283200289	118.487018774823	140.19213250031	135.080199649592	126.022356803378	116.300953357787	20.2885631550592	98.3013818355476	11.3270696960582	170.787774735756	89.452134857709	171.778729799356	11.0534439874004	24.4800860373475	11.1764850033589	40.7429502476419	79.4296392284738	385.602378239875
ENSMUSG00000003882	Il7r	10683.5141666002	1.74261017009181	0.390505229175923	4.46245028208512	8.10277326269806e-06	0.000535792277559404	26805.6245531831	26073.1111026296	28909.1295975026	23593.2991230492	30710.34467343	29010.1445222688	25538.2288714308	21772.7730627554	29951.289402977	35639.1943435601	22143.1754552589	26319.907362835	2592.0326150454	7805.0674315743	4874.18929313154	20239.3089681396	13142.1010435229	17687.73932842
ENSMUSG00000072663	Spef2	99.0233462832755	2.960819107256	0.820052119133242	3.61052552414041	0.000305577227000583	0.0103267196102657	355.475644261344	326.47862007739	376.594552010636	344.614052649353	476.929436523128	369.732881570277	472.977128552317	653.704189206392	612.920326886705	462.457805615651	649.875148424078	733.761729444665	1.84224066456674	39.7801398106897	28.5621283419173	199.73982926283	185.725185843049	159.071391455326
ENSMUSG00000022584	Ly6c2	6007.8839142687	3.03846945143517	0.938065789190586	3.23907926975668	0.00119916240509989	0.0292409929779016	195.856726328459	153.436427190418	163.557487917028	182.943262517558	160.787144887068	183.998523222767	11852.3249881461	15299.6270688846	16215.3295515571	19009.566537309	23590.5756614505	21855.1412391707	1876.32211686123	606.902133009241	1565.94973213729	19513.8857076328	1891.12626339557	11822.9187073289
ENSMUSG00000115946	Mirt2	10.246504864993	6.77922378919768	1.91964991254841	3.53148964552501	0.000413226040044943	0.0127544070599254	0	0	0	0	0	0	0	0	0	0	0	1.48085111895997	0	0	0	24.8432623461231	4.67233171932199	34.1462149197298
ENSMUSG00000056656	Apol8	215.951096261809	1.03151867918678	0.316970723882311	3.25430268938584	0.0011367109270784	0.028161634314725	268.332343119607	13.6387935280372	4.12329801471499	323.341580263591	4.3455985104613	16.4904336850593	209.225807536548	184.80659785083	192.560184832989	165.242717114465	103.462710196868	94.7744716134381	154.748215823606	123.420433771627	162.679948382225	225.576822102798	332.903635001692	342.294983707535
ENSMUSG00000049521	Cdc42ep1	16.2019001952434	4.35395271132902	1.43461512943877	3.03492736273617	0.00240593623826524	0.0479664176429253	0	0	0	0	0	0	55.7935486764128	106.165492382391	50.3425319824809	135.299405959495	79.7525057767526	87.3702160186382	0	0	4.96732666815953	38.7554892599521	21.0254927369489	35.8118839402044
ENSMUSG00000116433	Gm49553	194.647847605764	1.25145800607512	0.359978044967296	3.47648425666852	0.000508034054632079	0.0148424225929539	462.463459524467	473.948075099292	327.802192169842	503.093971923284	353.079878974981	361.921623508933	209.225807536548	154.33316948181	186.267368335179	329.376422704672	288.83339929959	266.553201412795	138.168049842506	96.9003405645006	122.941335036948	250.420084448921	219.599590808133	381.438205688689
ENSMUSG00000116249	Gm49484	11.1314465822083	4.0416192288974	1.30161472059737	3.10508106964443	0.00190226878503088	0.040627650913401	87.1433011417373	151.731577999414	99.6463686889456	78.7081478273214	94.5167676025334	118.03678848253	19.020527957868	17.6942487303986	13.8441962951822	19.9622074366468	8.62189251640568	23.6936179033595	2.76336099685011	1.02000358488948	0	29.8119148153477	16.353161017627	19.1551937354582
ENSMUSG00000016526	Dyrk3	82.2439960753499	2.9735010847611	0.954195836336188	3.11623774861396	0.00183174526493121	0.039576347404287	28.4725637393795	5.96697216851627	10.3082450367875	30.8450849593557	7.60479739330728	9.54709318608696	256.143109832622	364.698126609882	328.485021185688	318.286307462091	565.811696389123	447.957463485391	23.9491286393676	33.6601183013529	0	163.965531484413	163.53161017627	125.758011045834
ENSMUSG00000042066	Tmcc2	93.4911492698945	2.53897167837416	0.699174056806261	3.63138713980873	0.000281901933065378	0.00965230901620445	40.5518332045708	15.3436427190418	6.87216335785831	10.6362361928813	83.6527713263801	65.9617347402372	2.5360703943824	5.89808291013286	1.25856329956202	36.5973803005191	15.0883119037099	421.302143344111	13.8168049842506	35.7001254711318	36.0131183441566	173.902836422862	54.8998977020333	266.50704327594
ENSMUSG00000067341	H2-Eb2	16.7559401392267	5.02971346600584	1.52763472383325	3.29248437963292	0.000993064141002333	0.0254512066261577	0.862804961799379	1.70484919100465	0.687216335785831	0	0	0	0	0	0	12.1991267668397	5.38868282275355	25.9148945817995	0	3.06001075466844	0	31.7993758030376	9.34466343864397	59.9640847370864
ENSMUSG00000001700	Gramd3	8258.23038995595	1.45470765198085	0.388579204909579	3.74365800743082	0.000181360463784255	0.00684779079733978	22744.4015979934	11828.2436871902	11685.4265737023	24688.831450916	14616.4205899366	14320.6397791304	17114.6710564896	14715.7168607815	16050.4577593145	13722.9086011704	13023.3686460308	14079.9324390714	6915.77145478355	4163.65463351886	2663.72892580055	14852.2959610062	8056.26796704094	14665.3828907688
ENSMUSG00000024659	Anxa1	1109.0349748935	2.83036437488849	0.304785274544119	9.28642100285846	1.59563578158989e-20	4.23550120824598e-17	28.4725637393795	23.0154640785627	14.4315430515025	13.8271070507457	11.9503959037686	14.7545985603162	7888.44696172645	8299.58566837529	11206.2476193002	6695.10257194649	4240.89338150704	4335.93207631479	236.727925396826	384.541351503334	228.497026735338	2342.22277399249	1526.68438928846	2168.70106465796
ENSMUSG00000040451	Sgms1	5573.0531311534	1.12061421119016	0.173750894508399	6.44954499003164	1.12186454183789e-10	3.72238661640891e-08	9175.93076873639	6752.05522097391	6589.03022751455	8755.74963397986	6517.31136606434	6763.68156356142	11880.2217624844	11189.6462943404	13153.2450437227	12461.9624980889	10561.818332597	10475.5408155228	3996.74112177754	3720.97307767682	3196.47471096066	8123.74678718226	7062.22939375518	8522.39554325841
ENSMUSG00000026796	Niban2	396.78832918226	1.63205091155305	0.321686534126528	5.0734200484473	3.90728684021264e-07	4.12507368056768e-05	3.45121984719752	15.3436427190418	9.62102870100164	3.19087085786438	13.0367955313839	5.20750537422925	975.119066640033	1569.8730679137	1156.6196722975	1418.42573952618	1439.85605023975	1220.22132202301	190.671908782658	162.180569997427	248.366333407977	703.561189642207	712.530587196603	445.566462976962
ENSMUSG00000060131	Atp8b4	1127.64206812532	1.8265840269886	0.391966046075577	4.66005677092861	3.16122181885978e-06	0.000255385489635798	2092.30203236349	2741.39749913547	2867.75376923427	1960.25833034802	2874.61341467015	2738.27990928221	3476.95251069827	3611.59276863802	4377.28315587671	3391.35724118144	3996.24718135403	3566.62992001509	502.93170142672	546.721921500761	491.765340147794	2532.02529831687	856.204787565754	2072.09226147043
ENSMUSG00000007659	Bcl2l1	2496.7984389624	1.02654285510072	0.294260712202446	3.488548802242	0.000485650158958006	0.0143463682092189	1098.35071637061	1088.54620845647	1067.2469694754	1076.38710271958	1214.59478367393	1248.93337225265	3634.18887514998	3702.03003992672	3184.16514789192	3449.02584044286	3621.19485689039	3800.60439681076	2138.84141156199	1896.18666430954	1080.3935503247	3869.58654303214	2962.25831005014	3567.86304185664
ENSMUSG00000017737	Mmp9	370.33235278616	1.8595762084253	0.411883983801509	4.51480582289756	6.33748065822743e-06	0.00044945316072719	0.862804961799379	6.81939676401859	0	1.06362361928813	0	2.60375268711463	9131.12145497383	6336.5070731194	3482.44464988812	2545.18144817247	1900.0495633029	3545.89800434965	186.066307121241	189.720666789443	121.699503369909	583.319799886971	342.248298440336	878.640408300363
ENSMUSG00000017897	Eya2	735.954183094256	2.47079546990034	0.536720998811574	4.60350065559436	4.15447888223334e-06	0.000308777488443111	1790.32029573371	1378.37057092726	1487.13615064054	1751.78810096755	1949.00093194189	1564.85536495589	2112.54663852054	2049.58381127117	1876.51787964698	1994.00272061616	1751.3219173949	2002.85113839336	118.824522864555	469.201649049161	111.764850033589	1203.4076280462	1228.82324218168	1440.80370271055
ENSMUSG00000027508	Pag1	1944.305070379	1.71287383677132	0.257254887595773	6.65827519461077	2.77059653736694e-11	1.11914031001772e-08	5370.09808223933	3472.77780207647	3424.3990012208	5527.6519494404	3978.39543632732	3376.1993176253	3872.57949222192	4260.38188875263	3179.13089469367	4279.67547211222	4577.14718964687	4460.32357030743	771.898838453464	1232.16433054649	820.850731913362	2595.62404992294	3299.83427677115	3359.65441429731
ENSMUSG00000027720	Il2	530.064986966056	1.38757858250633	0.338759916352632	4.09605303202971	4.20253699835431e-05	0.00212193858604406	30.1981736629783	30.6872854380836	28.1758697672191	21.2724723857625	36.9375873389211	34.7167024948617	881.284462047884	629.128843747505	615.437453485829	932.678691901109	662.807987198687	554.578744050509	254.22921171021	418.201469804687	238.431680071657	765.172480260592	1009.22365137355	607.136357963
ENSMUSG00000028064	Sema4a	7639.26734084242	1.00357870345894	0.286424159344412	3.50382001907941	0.000458635218373418	0.0137008054543352	9494.30579964036	10566.6552858468	10516.4715865306	9735.34698734423	10861.823476898	10511.3495978817	16892.7648969812	20531.2266101725	17193.2332353168	16418.915616642	21994.4478093509	20162.5284101995	6868.79431783709	3830.11346126	5102.68631986688	12680.0011014612	8147.37843556771	10817.6874534724
ENSMUSG00000056529	Ptafr	15.2212897963563	7.35036241380001	1.7661465684359	4.16180771469578	3.15738167899202e-05	0.00169070054689772	0	0	2.06164900735749	0	0	0	26.6287391410152	13.7621934569767	20.1370127929924	8.87209219406525	7.54415595185497	32.5787246171193	0	0	0	14.9059574076739	14.016995157966	65.7939263087476
ENSMUSG00000029603	Dtx1	14406.2665935345	1.48019597642753	0.330947372030834	4.47260229729101	7.72734129676957e-06	0.000520223654475635	10373.5040557139	9825.89831235528	11699.8581167538	10042.7342133185	10406.6220329272	9210.3411718868	11697.6246940888	12530.4771425773	12775.6760538541	14097.7544963697	14832.8883379114	16672.1623228108	7365.27817693783	11667.8210075508	4623.33929638948	23420.2402789372	20351.5088864367	22080.9413699218
ENSMUSG00000020009	Ifngr1	11315.1253346158	1.128430869195	0.271786010612714	4.151909315167	3.29712918903363e-05	0.0017503987846124	10146.5863507607	7255.83815691578	8109.15276227281	10123.5696083844	11525.613649371	11152.7406764743	36022.3438818076	29004.8057243967	50221.7099057229	42355.3681344675	22633.5455921295	26533.1499239653	7829.52282440865	7794.86739572541	6453.79917360627	20577.1773360469	10826.9606765989	16793.2750644251
ENSMUSG00000053063	Clec12a	140.269724003909	3.61370207855303	0.547206230361072	6.60391252520744	4.00445868827653e-11	1.44443508653236e-08	0	0	0	10.6362361928813	2.17279925523065	0.867917562371542	202.885631550592	119.927685839368	372.534736670359	265.053754297699	79.7525057767526	270.255329210194	12.8956846519672	16.3200573582317	37.2549500111965	253.401275930456	177.548605334235	373.942695096553
ENSMUSG00000037463	Fbxo27	212.323460668802	1.35848364941111	0.303332783336014	4.4785256458952	7.51603419666042e-06	0.000507837932393263	74.2012267147466	96.3239792917626	157.372540894955	67.008288015152	160.787144887068	116.300953357787	233.318476283181	259.515648045846	386.378932965541	541.19762383798	311.465867155155	370.212779739992	102.244356883454	120.360423016959	147.777968377746	275.263346795044	365.609957036945	307.315934277568
ENSMUSG00000030579	Tyrobp	531.272074950015	2.29848823183291	0.691657083795628	3.32316155748658	0.000890033513239979	0.0232597928403826	11.2164645033919	0.852424595502324	15.1187593872883	8.50898895430502	7.60479739330728	8.67917562371542	32.9689151269712	17.6942487303986	36.4983356872986	205.167131987759	67.8974035666947	1035.11493215302	123.430124525972	230.520810185023	203.660393394541	1161.67094730472	130.825288141016	1449.96488232316
ENSMUSG00000050366	Olfr524	46.0792588282085	2.16721437400932	0.578462985230601	3.7465048401418	0.000179315545282367	0.0068061931718005	4.31402480899689	0.852424595502324	0	4.25449447715251	0	0	87.4944286061928	67.8279534665279	142.217652850509	112.010163950074	36.6430431947242	32.5787246171193	10.1323236551171	16.3200573582317	26.0784650078375	71.5485955568346	77.0934733688128	84.9491200442058
ENSMUSG00000025492	Ifitm3	1097.59837776063	1.53340366119396	0.34526463768424	4.44124156901446	8.94413180413836e-06	0.00058312601071121	3.45121984719752	23.8678886740651	6.87216335785831	12.7634834314575	11.9503959037686	10.4150107484585	8891.46280270469	8516.83172223185	11172.2664102121	8120.18238061822	4441.35238251348	5629.45552872632	460.560166141685	699.722459234183	591.111873510984	1902.00016521919	996.374739145414	2167.86823014772
ENSMUSG00000026070	Il18r1	3364.36149508879	1.05064014935007	0.278282632502755	3.77544275724671	0.000159723702347478	0.00625252853062867	1159.60986865837	1332.33964277013	1511.87593872883	1037.03302880592	1188.52119261117	1323.5742826166	6903.18361350889	5347.59517185379	7589.13669635899	7729.81032407935	4647.20006634266	4734.28102731502	1681.96572674943	2441.88858222542	2677.38907413799	5973.31399850184	3833.64817570369	4275.77237555836
ENSMUSG00000032193	Ldlr	1584.97761468096	1.46887539337263	0.454893241093126	3.22905521709416	0.00124199911884453	0.0299320176747733	4753.19253455278	5373.68465004665	5995.27531339559	5853.12077694256	6096.87471017721	6087.57378247399	2188.62875035201	2488.99098807607	1841.27810725924	2250.1843827198	1821.3747940907	2318.27242673183	634.651908943242	1547.34543827734	435.882915130999	1834.42649163773	2853.6265975759	2545.97509779546
ENSMUSG00000111167	Gm39321	11.5013867476605	6.94632658880853	1.94005414175595	3.58048079138729	0.000342962556594173	0.0111603980106416	4.31402480899689	5.96697216851627	2.74886534314333	8.50898895430502	9.77759664853793	5.20750537422925	3.8041055915736	6.88109672848833	11.3270696960582	12.1991267668397	11.8551022100578	17.7702134275196	0	0	0	6.95611345691447	10.5127463684745	54.1342431654252
ENSMUSG00000111229	Gm39323	613.420213733401	1.39118857830451	0.262336291349018	5.30307328486869	1.13869181505787e-07	1.41053550770602e-05	438.304920594084	765.477286761087	607.499240834675	546.702540314097	577.964601891353	614.485634159052	1141.23167747208	946.642307076324	1103.76001371589	1178.87925028642	1080.96977424436	987.7276963463	376.738215903898	395.761390937118	279.412125083974	1009.63018174644	1016.23214895253	732.061534498597
ENSMUSG00000025804	Ccr1	128.691191528676	1.83129496747659	0.54799577395801	3.34180490891325	0.000832355409894518	0.0220942798160715	3.45121984719752	0	0	3.19087085786438	0	10.4150107484585	456.492670988832	467.914577537207	426.652958551526	283.906950210088	580.900008292833	456.842570199151	43.2926556173184	59.1602079235899	73.2680683553531	193.77744629976	96.9508831759312	333.133804094925
ENSMUSG00000049103	Ccr2	6369.82564017365	1.13906615736628	0.331029521754646	3.44098058483901	0.000579610120875273	0.0164927395184729	15.5304893123888	4.26212297751162	6.18494702207248	9.57261257359314	3.25919888284598	1.73583512474308	38905.8559202204	39521.0875531636	43440.5708476828	34516.8746810108	30571.0753900455	29102.4266153608	3071.01518783276	4887.85717879039	4396.08410132118	11831.3552597177	5514.51951172977	9849.10091806644
ENSMUSG00000040229	Gpr34	321.324748026929	1.56225221684768	0.350987467114449	4.45101994578703	8.54634025726083e-06	0.000561129146007645	335.631130139958	531.91294759345	582.072236410599	382.904502943726	651.839776569196	567.618085790988	1279.44751396592	1271.03686713363	1386.93675611735	1011.41851012344	934.397601465466	1109.8979136605	113.297800870855	178.500627355659	213.59504673086	574.376225442366	379.626952194911	535.512590082591
ENSMUSG00000047678	Gpr82	15.9659871463629	4.52821321365329	1.42312486283811	3.18188047436876	0.0014632219122449	0.0336696415941628	12.9420744269907	0.852424595502324	6.18494702207248	11.6998598121694	3.25919888284598	2.60375268711463	12.680351971912	12.7791796386212	2.51712659912404	18.8531959123886	6.46641938730426	15.5489367490797	0	4.08001433955792	0	38.7554892599521	16.353161017627	39.9760564913909
ENSMUSG00000031391	L1cam	2144.9763264101	1.41175874627989	0.167421552455693	8.43235966679681	3.38763916628109e-17	4.84197871912838e-14	1977.54897244418	2343.31521303589	2118.00074689193	2265.51830908371	2311.85840756541	2014.43666226435	6347.78419713915	6935.16248849789	8037.18523100307	6998.97172959322	7596.96504351796	6206.24703956123	1331.01888014947	1096.50385375619	1213.26953869797	3395.57709746811	3265.95987180607	3019.02509961025
ENSMUSG00000032750	Gab3	1008.52094635189	1.33967615532079	0.291171918232456	4.60097994151779	4.20507925232886e-06	0.000311293137798894	1250.2043896473	1222.37686995033	1182.01209755163	1057.2418775724	974.500465970947	1084.02903540206	2085.91789937952	1421.43798134202	2334.63492068755	1838.74110722002	1381.65827575401	1727.4128302668	525.959709733805	745.62262055421	504.183656818192	1712.19764089481	1071.13204665457	1705.64507696601
ENSMUSG00000079481	Nhsl2	549.109316227043	3.01793512120107	0.71453090688016	4.22365931570155	2.40367315131404e-05	0.00132924556025494	25.8841488539814	34.9494084155953	43.2946291545074	34.0359558172201	30.4191895732291	14.7545985603162	2051.68094905536	2091.85340546045	3097.32428022214	2576.2337708517	2444.30652840101	1636.34048645077	22.1068879748009	277.440975089939	75.7517316894328	1370.35435101215	788.455977635585	874.476235749177
ENSMUSG00000020038	Cry1	2269.52141717232	1.07011286256035	0.245844895381485	4.35279675382245	1.34411749880525e-05	0.000820404219465764	2733.36611898043	3282.68711727945	3409.9674581693	2823.92070920998	3421.07242736066	3058.54148979731	3651.94136791066	3208.55710311227	4825.33169052079	3878.21330033077	2849.53547667208	2671.45541860378	1652.48987611637	1793.16630223571	1107.71384699958	3172.98146684684	3567.32526770234	2806.65229949974
