# Supplementary material for: Heterochromatic gene silencing controls CD4+ T cell susceptibility to regulatory T cell-mediated suppression in a murine allograft model
Source: Nat Commun. 2025 Jan 10;16:566. doi: 10.1038/s41467-025-55848-4 (PMC11723947; doi:10.1038/s41467-025-55848-4)
Supplement: Supplementary file 4 — Supplementary Data 2 [file 41467_2025_55848_MOESM4_ESM.xlsx]

## Sheet: HP1g_RNAseq
RNAseq
RNAseq_info		RNAseq_DEG_TconvTreg_KOvsWT						RNAseq_norm_counts
geneID	symbol	baseMean	log2FoldChange	lfcSE	stat	pvalue	padj	Naive_HP1g_WT_R1	Naive_HP1g_WT_R2	Naive_HP1g_WT_R3	Naive_HP1g_KO_R1	Naive_HP1g_KO_R2	Naive_HP1g_KO_R3	Tconv_HP1g_WT_R1	Tconv_HP1g_WT_R2	Tconv_HP1g_WT_R3	Tconv_HP1g_KO_R1	Tconv_HP1g_KO_R2	Tconv_HP1g_KO_R3	TconvTreg_HP1g_WT_R1	TconvTreg_HP1g_WT_R2	TconvTreg_HP1g_WT_R3	TconvTreg_HP1g_KO_R1	TconvTreg_HP1g_KO_R2
ENSMUSG00000073197	5730507C01Rik	235.260237295067	7.1725516174782	1.5779590475411	4.54546119473446	5.48150959341848e-06	0.000562119967660559	3.52424950194265	0	0	4.18751679995628	1.18209759572381	0	0	0	0	511.923777298814	731.973190423782	722.021256447878	16.4647749658143	4.41582698310037	0	1300.9444263921	703.020735219619
ENSMUSG00000021879	Dnah12	73.2559350205943	2.13098732457433	0.475971329133572	4.47713379806603	7.56518403076829e-06	0.00070389424489207	2.34949966796176	6.99637723858033	2.48936478254187	17.5875705598164	23.6419519144763	19.1401496774764	82.1575281364022	151.944487378929	79.8648099832652	130.041460422955	89.2650232224125	81.0432022543537	23.244388187032	67.3413614922807	52.1309676480042	258.869803477263	157.234745081377
ENSMUSG00000038173	Enpp6	57.985750002483	4.37595447632002	1.1977726557198	3.65340989830018	0.000258780622779278	0.0096974098210058	0	0.999482462654333	0	0	2.36419519144763	3.19002494624607	0.955320094609328	10.7762047786474	30.5655445614966	23.8104082464565	64.0607813713783	48.4154195285749	42.6147116762253	8.83165396620074	2.52246617651633	680.151553722108	66.5223921498134
ENSMUSG00000039232	Stx11	3158.35025669933	1.19504245985539	0.298330002356577	4.00577364132161	6.18148249647889e-05	0.00332128442641798	144.494229579649	133.930649995681	115.755462388197	117.250470398776	180.860932145744	120.157606308602	2986.33061574876	3658.5215223508	4189.4515755419	3173.1947913066	5954.50213730681	5482.52000705102	3596.10055576874	3689.42344438036	3571.81210594712	10837.9058487646	5739.06819547026
ENSMUSG00000020607	Lratd1	315.318310472664	5.13192686090116	0.977975349646295	5.24750124096403	1.54176011471675e-07	3.38017614116175e-05	1.17474983398088	1.99896492530867	1.24468239127094	0.837503359991256	15.3672687444096	8.50673318998953	14.3298014191399	11.8538252565122	25.6356180193197	99.820557648606	346.558325451719	242.077097642875	129.781167377595	12.143524203526	46.2452132361327	3293.58237226645	1109.7144508628
ENSMUSG00000079009	Gm14139	20.4456448450378	3.21278215415657	0.784879160873994	4.09334622998401	4.25192088909423e-05	0.00261616577543817	4.69899933592353	10.9943070891977	21.1596006516059	8.37503359991256	4.72839038289526	1.06334164874869	16.2404416083586	16.1643071679711	29.5795592530612	43.9576767626889	24.154065107241	21.0501824037282	3.87406469783866	8.83165396620074	7.56739852954899	95.633430583957	29.4815147027582
ENSMUSG00000036528	Ppfibp2	25.9527321257288	1.85789027665662	0.590069086563635	3.14859788279429	0.00164055770815623	0.036869693603026	1.17474983398088	2.998447387963	1.24468239127094	5.02502015994753	1.18209759572381	5.31670824374346	23.8830023652332	56.0362648489667	26.6216033277551	34.7998274371287	50.4084837020682	25.2602188844739	25.1814205359513	9.93561071197584	25.2246617651633	66.7785161836251	80.1292450895479
ENSMUSG00000036737	Oxsr1	3030.00444774581	1.15416873904574	0.23993894883088	4.81026004602218	1.50734059954323e-06	0.000217810716633996	2206.1801882161	1751.09327457039	2280.25814080836	2677.49824189204	3061.63277292468	2456.31920860948	2856.40708288189	2750.08745951082	2587.22544933442	2708.8918305007	5425.21305843509	3201.73274360706	2298.28888199279	2412.14548951858	2350.93847651322	5678.64715398531	4801.70721517744
ENSMUSG00000024502	Jakmip2	51.9477580955983	4.44112018475601	0.566007167469971	7.84640273127219	4.2814053424662e-15	1.16662179288858e-11	0	0.999482462654333	0	0	1.18209759572381	1.06334164874869	17.1957617029679	15.0866866901064	12.8178090096598	110.809976839278	133.372446461722	52.6254560093206	20.338839663653	7.72769722042565	6.72657647071022	261.343081854434	241.899607817503
ENSMUSG00000050473	Slc35d3	49.2952523309632	2.89087914804901	0.89636748101498	3.22510489199764	0.00125926521962384	0.0304698320553238	5.87374916990441	0	0	3.35001343996502	10.6388783615143	6.38004989249215	20.0617219867959	22.6300300351596	29.5795592530612	29.3051178417926	33.6056558013788	84.2007296149129	55.2054219442009	35.326615864803	9.24904264722655	433.648142130702	58.9630294055164
ENSMUSG00000018648	Dusp14	605.532225907908	1.87637040282612	0.488902235765573	3.83792559239969	0.000124078064892305	0.00567545565888688	1.17474983398088	9.99482462654333	3.73404717381281	5.02502015994753	3.54629278717144	4.25336659499477	413.653600965839	405.185299677143	402.282005841632	566.870873252176	979.814901958951	569.407434020849	790.309198359087	783.809289500316	435.545826478486	3928.39048907375	991.032455777333
ENSMUSG00000027534	Snx16	433.844886874039	1.40570558772478	0.336251865972118	4.18051386469137	2.90851075916821e-05	0.00194654558486709	246.697465135985	375.805405958029	229.021559993852	328.301317116572	232.873226357591	238.188529319707	320.987551788734	282.336565200563	286.921724754694	436.829412829221	996.61772985964	563.09237929973	344.791758107641	360.993855868455	319.512382358735	1139.35690575025	672.027347968001
ENSMUSG00000000394	Gcg	10252.6852858857	10.5593843319464	1.76243223343585	5.99137040938077	2.08080098858455e-09	1.07268102854761e-06	2.34949966796176	0.999482462654333	0	0.837503359991256	0	0	4.77660047304664	9.69858430078269	55.2151772723809	15.5683438534523	638.507460226197	1031.45893778268	110.410843888402	47.470140068329	13.4531529414204	171338.832856919	1032.60895087097
ENSMUSG00000073164	2410018L13Rik	19.6871673678584	9.0380146918218	1.59650429898136	5.66112768853078	1.50381474469692e-08	5.31180785932392e-06	0	0	0	0.837503359991256	0	8.50673318998953	0	1.07762047786474	0.985985308435373	57.6944507510292	40.9568930079304	37.8903283267108	0	0	0	145.923424253107	40.8205588192037
ENSMUSG00000028565	Nfia	217.172374346747	1.27184733967971	0.281812880138573	4.51309159132229	6.38894144170081e-06	0.000615468025550511	142.144729911687	128.933237682409	136.915063039803	97.9878931189769	141.851711486858	116.967581362356	219.723621760145	215.524095572949	182.407282060544	285.724898957478	333.956204526202	233.657024681383	152.057039390167	186.568690035991	218.613735298082	587.815827641046	310.689808790606
ENSMUSG00000026672	Optn	432.405593303445	1.2045624400263	0.359917931319402	3.34676973611892	0.000817590933782629	0.0223004836248552	49.3394930271971	43.9772283567907	39.82983652067	41.0376646395715	47.2839038289526	42.5336659499476	328.630112545609	398.719576809955	485.104771750203	588.84971163352	766.629022968954	717.811219967133	425.178600587793	303.58810508815	768.511361778642	1543.32570735489	760.471892076276
ENSMUSG00000026589	Sec16b	49.721107538401	2.7436232389258	0.779705038195167	3.51879634544448	0.000433509349783126	0.013973567245264	36.4172448534073	20.989131715741	38.585154129399	55.2752217594229	49.6480990204002	27.646882867466	13.3744813245306	78.6662948841263	35.4954711036734	47.620816492913	54.6091906772406	34.7328009661516	9.68516174459665	8.83165396620074	45.404391177294	230.014889076931	58.2070931310867
ENSMUSG00000039166	Akap7	71.1571156256882	1.46071118839842	0.452963189022516	3.22479005755546	0.00126065079085921	0.0304698320553238	64.6112408689485	44.976710819445	48.5426132595665	46.0626847995191	43.7376110417811	43.5970075986963	99.3532898393701	60.3467467604256	61.1310891229931	95.2416329858259	77.7130790406885	45.2578921680157	83.2923910035312	52.9899237972045	32.7920602947123	208.579809808113	101.295460773579
ENSMUSG00000056671	Prelid2	413.004759590665	1.54767044701978	0.357181168279008	4.33301244429225	1.4708279258552e-05	0.00115927982883315	63.4364910349676	94.9508339521617	52.2766604333793	90.4503628790556	53.1943918075717	43.5970075986963	285.640708288189	314.665179536505	419.043756085033	375.471822347968	768.72937645654	527.307069213392	449.391504949285	422.815433631861	460.77048824365	1632.36372893306	966.842494995583
ENSMUSG00000026700	Tnfsf4	73.8398718724397	1.70278849698374	0.505540503991401	3.36825335168931	0.000756460480032646	0.0211564914899453	9.39799867184706	12.9932720145063	8.71277673889655	36.012644479624	42.5555134460573	47.8503741936911	33.4362033113265	39.8719576809955	74.9348834410883	36.6313973022407	71.41201857793	70.5181110524896	126.875618854216	60.7176210176301	55.4942558833593	375.113887204314	152.699127434799
ENSMUSG00000056486	Chn1	72.02147456146	4.28439897095817	0.822607403955869	5.20831559545265	1.90562606523341e-07	3.98915826794774e-05	2.34949966796176	2.998447387963	0	0	0	0	29.6149229328892	7.5433433450532	15.775764934966	21.0630534487884	91.3653767099986	37.8903283267108	43.5832278506849	19.8712214239517	9.24904264722655	733.739251894153	209.394348017026
ENSMUSG00000038349	Plcl1	250.994956541496	1.04422092050305	0.273884070241661	3.81263838959922	0.000137491199298243	0.00614170289324282	150.367978749553	104.945658578705	175.500217169202	198.488296317928	187.953517720087	206.288279857246	383.08335793834	341.605691483124	236.63647402449	322.356296259719	294.049488262065	202.081751075791	228.569817172481	196.504300747967	190.866607356402	479.816005171232	367.385029372833
ENSMUSG00000026950	Neb	450.772273939343	2.67123278532167	0.67785941247409	3.94068849110179	8.12480791936911e-05	0.00411067868047869	281.939960155412	119.93789551852	141.893792604887	118.925477118758	132.394930721067	156.311222366058	746.104993889885	800.672015053504	261.286106735374	119.967826164838	344.457971964133	459.946485521462	180.144008449498	126.955025764136	450.680623537584	2722.25506713988	498.9179411236
ENSMUSG00000043733	Ptpn11	3518.93773321011	1.02015095196231	0.205458054367404	4.96525169141368	6.86120286400283e-07	0.000117901426511703	2051.11321013062	2311.80293611947	2291.46028232979	2386.04707261509	2747.19481246215	2477.58604158445	2751.32187247486	3045.35547044576	3790.12752562557	3426.86721762462	4519.96070528545	3981.6420016652	3873.0961816642	3447.65691705561	2895.79117064075	8340.71911394735	5476.75830824316
ENSMUSG00000052572	Dlg2	158.916610561885	2.24661980516215	0.658174291470296	3.41341166660191	0.000641549523792118	0.0186254423391337	2.34949966796176	0.999482462654333	3.73404717381281	6.70002687993005	3.54629278717144	20.2034913262251	44.9000444466384	158.410210246117	96.6265602266665	127.294105625287	315.053023137926	150.508804186657	167.553298181522	186.568690035991	71.469875001296	993.433481497139	352.266303884239
ENSMUSG00000031342	Gpm6b	1308.41191297951	2.94690830422516	0.415082460468275	7.09957318095449	1.25142766925222e-12	2.16997557848335e-09	56.3879920310823	59.96894775926	79.6596730413399	47.7376915195016	39.0092206588859	66.9905238711676	695.473028875591	633.640840984469	433.833535711564	1867.28547748172	1956.47927368652	824.11464110596	1195.14895928323	483.533054649491	841.662880897616	8467.68073730881	4495.55302403341
ENSMUSG00000089809	Rasgef1b	181.122348750373	2.05800146913016	0.56896111840254	3.61712145622247	0.000297897540037423	0.0106605960200259	51.6889926951588	31.9834388049387	19.914918260335	47.7376915195016	108.752978806591	80.8139653049005	302.836469991157	130.392077821634	77.8928393663945	109.894191906722	135.472799949308	234.70953380157	160.773684960304	190.984517019091	110.988511766719	925.83053918779	358.313794079677
ENSMUSG00000038954	Supt3	576.917180955052	1.63083172746042	0.381270273915501	4.27736395683934	1.89119462620444e-05	0.00139276626641789	612.04466350404	751.610811916059	542.681522594128	561.127251194141	562.678455564536	505.087283155628	406.011040208964	404.107679199279	307.627416231836	337.924640113171	511.436074227234	458.893976401276	434.86376233239	417.295649902985	401.912944124935	2051.17220080073	538.982563668374
ENSMUSG00000027456	Sdcbp2	2417.47968332635	1.32822707998887	0.330240081943429	4.02200445255583	5.77049668202968e-05	0.00315618867408552	587.374916990441	863.552847733344	633.543337156907	540.18966719436	580.409919500393	619.928181220487	1756.83365398655	2072.2641789339	2057.75133870462	3047.73225554643	3268.15002668409	2810.19935089772	3597.0690719432	2427.60088395943	2297.12586474754	10333.3570598217	3601.28041138308
ENSMUSG00000086152	Gm11454	204.164077299351	1.7714082600912	0.404275349334414	4.38168753798022	1.17763616015595e-05	0.000968199660293733	4.69899933592353	10.9943070891977	2.48936478254187	7.5375302399213	8.2746831700667	5.31670824374346	113.68309125851	86.2096382291795	174.519399593061	314.114231866714	275.146306873789	302.0701174935	278.932658244384	111.499631323284	269.903880887247	679.327127596384	826.238347951659
ENSMUSG00000033147	Slc22a15	719.297947378591	1.59761928644392	0.338532300364139	4.71925215031315	2.36713259587707e-06	0.000295102530286008	35.2424950194265	33.9824037302473	34.8511069555862	66.1627654393092	39.0092206588859	59.5471323299267	610.449540455361	748.946232115997	690.189715904761	627.312678800873	1207.70325536205	894.63275215845	886.192299630594	719.77979824536	772.715472072836	3398.28449023337	1403.01772534152
ENSMUSG00000025279	Dnase1l3	447.600109097505	4.66436580084944	0.501471880240148	9.30135065323251	1.38672744252867e-20	1.32252196193959e-16	5.87374916990441	0	6.22341195635468	4.18751679995628	2.36419519144763	2.12668329749738	63.0511262442156	176.729758369818	135.079987255646	759.185709088939	998.718083347226	675.710855159676	97.8201336204262	85.0046694246821	84.0822058838777	3472.48284154851	1040.92424988969
ENSMUSG00000113570	Gm5953	6.83956098304982	5.02847944956495	1.40675523964789	3.57452334837124	0.000350866503228826	0.0120151304893835	0	4.99741231327167	0	5.02502015994753	4.72839038289526	2.12668329749738	3.82128037843731	1.07762047786474	1.97197061687075	14.6525589208963	5.25088371896544	5.26254560093206	1.93703234891933	1.10395674577509	0	55.2365504234924	9.07123529315637
ENSMUSG00000032053	Pou2af1	451.906142085754	1.95859789774692	0.467270288416355	4.19157379850725	2.77026045288566e-05	0.00186713596743255	643.762909021523	439.772283567907	703.245551068079	652.415117433188	750.631973284622	617.80149792299	173.868257218898	81.8991563177205	108.458383927891	294.882748283038	238.390120841031	184.189096032622	399.028663877382	102.667977357084	274.94881324028	1407.29539661047	607.772764641477
ENSMUSG00000051000	Fhip1a	64.5896747058769	4.42996649708421	0.896401014777542	4.94194721341718	7.73461596200859e-07	0.00013055757952155	3.52424950194265	6.99637723858033	2.48936478254187	5.86252351993879	3.54629278717144	4.25336659499477	5.73192056765597	4.31048191145897	32.5375151783673	13.7367739883403	77.7130790406885	61.0455289708119	35.8350984550076	3.31187023732528	17.6572632356143	574.625009629466	244.923352915222
ENSMUSG00000024032	Tff1	8.73069870992406	5.19465933339324	1.25874674592142	4.12685025818331	3.67765690976963e-05	0.00232276913566046	0	0	0	0	0	0	15.2851215137492	5.38810238932372	11.8318237012245	7.32627946044815	6.30106046275853	4.21003648074565	0	2.20791349155019	1.68164411767755	78.3204819437579	15.8746617630236
ENSMUSG00000021375	Kif13a	206.740909169699	1.70156929587649	0.363869768580396	4.67631400793477	2.92077260217731e-06	0.000335607328999578	59.912241533025	30.9839563422843	52.2766604333793	79.5628191991693	91.0215148707337	90.3840401436388	177.689537597335	285.569426634157	181.421296752109	268.324985238913	350.759032426891	165.243931869267	180.144008449498	115.915458306385	233.74853235718	595.23566277256	556.369097980257
ENSMUSG00000062866	Phactr2	687.903019391952	1.92019065777772	0.371297426368892	5.1715700713475	2.32135190968625e-07	4.71036875801654e-05	166.814476425285	112.94151827994	154.340616517596	139.86306111854	135.941223508239	165.881297204796	433.715322952635	244.619848475297	373.688431897006	427.671563503661	1134.19088329653	832.534714067452	934.618108353577	544.250675667121	612.959280893468	3222.68172545421	2057.65853899764
ENSMUSG00000063873	Slc24a3	26.0563983577616	3.54079397256104	0.937726376002799	3.77593513755496	0.000159408472531103	0.00679361616225432	2.34949966796176	0	0	4.18751679995628	2.36419519144763	6.38004989249215	9.55320094609328	15.0866866901064	20.7056914771428	29.3051178417926	35.706009288965	1.05250912018641	18.4018073147336	11.0395674577509	6.72657647071022	205.282105305218	74.83769116854
ENSMUSG00000026479	Lamc2	26.0177429247528	3.26910535498137	0.990453799610855	3.30061367452554	0.000964736230856805	0.0252766193233004	0	0	0	0	0	1.06334164874869	36.3021635951545	39.8719576809955	4.92992654217686	32.9682575720167	30.4551255699995	36.8378192065244	19.3703234891933	13.2474809493011	2.52246617651633	184.671452162124	40.064622544774
ENSMUSG00000038665	Dgki	62.3847914173456	3.48221293818441	0.712816742644193	4.8851447081155	1.03352918120642e-06	0.000165659963044801	0	0	0	0	0	0	20.0617219867959	2.15524095572949	13.8037943180952	76.9259343347056	163.827572031722	70.5181110524896	40.6776793273059	20.9751781697268	22.702195588647	446.014534016558	182.936578411987
ENSMUSG00000109574	B230206I08Rik	27.3667354748596	2.19281728840431	0.724487021841901	3.02671714232975	0.00247225182233703	0.0495692415592464	0	0	0	0	0	0	4.77660047304664	21.5524095572949	12.8178090096598	32.0524726394607	58.8098976524129	18.9451641633554	31.961033757169	16.5593511866264	29.4287720593572	157.46539001324	80.8851813639776
ENSMUSG00000022661	Cd200	1200.15155438119	2.19321232485993	0.417142482765864	5.25770549745456	1.45863860436608e-07	3.23512473717194e-05	818.800634284675	810.580277212664	922.309651931764	686.75275519283	567.406845947431	627.371572761728	350.602474721623	338.372830049529	594.54914098653	625.481108935761	2311.43901308859	1152.49748660412	1069.24185660347	614.903907396727	931.630841193365	4987.77806062879	2991.23983791831
ENSMUSG00000074607	Tox2	2302.49204118533	2.48087780766719	0.522852369270957	4.74489158598711	2.08618037690962e-06	0.000268863543980906	35.2424950194265	5.996894775926	13.6915063039803	18.4250739198076	18.913561531581	21.2668329749738	753.74755464676	418.11674541152	1267.97710664789	1826.0751555167	3227.19313367616	3168.0524517611	2820.31910002655	887.581223603175	2298.80750886522	11254.2410422551	11109.9954252933
ENSMUSG00000039981	Zc3h12d	1662.21450011057	1.00091970171403	0.213778348370779	4.68204431993282	2.84028050981723e-06	0.000332365094750024	1460.21404363824	1161.39862160434	1471.21458648225	1015.0540723094	910.215148707337	1080.35511512867	1416.73970030563	1067.92189356396	1299.52863651782	1861.79076788639	2040.49341318997	1722.95742974516	1752.04575959753	1961.73113724234	1318.4089882592	4010.0086755204	2703.98405363503
ENSMUSG00000022330	Osr2	64.0538675432228	2.60972919978661	0.533081656209204	4.89555243439561	9.80299481999269e-07	0.000159813951450035	0	0	0	0.837503359991256	0	0	72.6043271903089	38.7943372031308	45.3553241880272	95.2416329858259	180.630399932411	69.4656019323032	39.7091631528463	51.8859670514294	24.3838397063245	289.373570129042	180.668769588698
ENSMUSG00000048138	Dmrt2	10.5823724807671	4.31108522878916	1.35961196762269	3.17082030127108	0.00152009145986803	0.0351871656620422	0	0	0	0	0	0	5.73192056765597	0	11.8318237012245	23.8104082464565	38.8565395203442	27.3652371248467	1.93703234891933	3.31187023732528	0	42.8701585376359	24.1899607817503
ENSMUSG00000098284	A330093E20Rik	5.48555763641694	7.6905507125637	2.42750386329938	3.16808999929292	0.00153444011155755	0.0353477182220395	0	0	1.24468239127094	0	0	0	2.86596028382798	0	0.985985308435373	13.7367739883403	1.05017674379309	0	0	0	0	55.2365504234924	18.1424705863127
ENSMUSG00000070047	Fat1	18.4647330627638	4.88571264933371	1.4556753432846	3.3563202618446	0.000789870437468034	0.0218664567841296	0	0	0	0	0	0	4.77660047304664	3.23286143359423	0.985985308435373	21.0630534487884	23.1038883634479	39.9953465670837	10.6536779190563	0	0	181.373747659229	28.7255784283285
ENSMUSG00000061603	Akap6	7.69251987394474	5.89532528239227	1.57338550751213	3.74690452800348	0.000179030185746378	0.00739472975547283	0	0	1.24468239127094	0	0	0	0	0	5.91591185061224	3.66313973022407	1.05017674379309	1.05250912018641	0.968516174459665	1.10395674577509	0.840822058838777	73.3739251894153	41.5764950936334
ENSMUSG00000025656	Arhgef9	25.23215262504	1.91573161131907	0.626283372717845	3.05888946565112	0.00222159101970306	0.0463110678795806	16.4464976757323	15.9917194024693	17.4255534777931	14.2375571198513	26.0061471059239	11.6967581362356	14.3298014191399	15.0866866901064	10.8458383927891	42.1261068975769	22.0537116196548	25.2602188844739	35.8350984550076	15.4553944408513	5.04493235303266	78.3204819437579	62.7427107776649
ENSMUSG00000030495	Slc7a10	8.11939532491805	4.79554680338497	1.48664284520432	3.22575581542983	0.00125640499446202	0.0304506592939881	0	0	0	0	0	0	10.5085210407026	1.07762047786474	6.90189715904761	5.49470959533611	3.15053023137926	1.05250912018641	3.87406469783866	0	1.68164411767755	90.6868738296144	13.6068529397346
ENSMUSG00000026896	Ifih1	1572.40021300488	1.5986014231719	0.297568291136561	5.37221696930828	7.7774446213592e-08	1.87780985706083e-05	701.325650886587	730.621680200318	847.628708455508	616.402472953564	795.551681922127	717.755612905367	1086.19894757081	1472.02957276324	1605.18408213279	1554.08703054756	2116.10613874307	2402.87832138558	1406.28548531543	1124.93192394482	1469.75695885018	5607.74650717306	2474.1794262084
ENSMUSG00000022803	Popdc2	144.401728854531	1.72732002106988	0.392243490302984	4.40369327668288	1.06423382373868e-05	0.000901732625096478	5.87374916990441	7.99585970123467	6.22341195635468	4.18751679995628	2.36419519144763	1.06334164874869	85.9788085148395	162.720692157576	133.108016638775	198.725330364656	411.66928356689	241.024588522688	145.27742616895	142.410420204987	84.9230279427165	386.655852964447	434.663357797076
ENSMUSG00000010651	Acaa1b	9.63510190596622	3.09190038070602	1.01113925128988	3.05783835091139	0.00222939801895287	0.0463498863613633	5.87374916990441	7.99585970123467	3.73404717381281	3.35001343996502	1.18209759572381	2.12668329749738	4.77660047304664	7.5433433450532	2.95795592530612	2.74735479766806	25.2042418510341	21.0501824037282	1.93703234891933	3.31187023732528	5.88575441187144	52.7632720463211	11.3390441164455
ENSMUSG00000042377	Fam83g	80.4275337373293	2.07240806292778	0.450303865314413	4.60224355720502	4.17964027836091e-06	0.000453068553146567	3.52424950194265	4.99741231327167	4.97872956508375	5.02502015994753	8.2746831700667	6.38004989249215	71.6490070956996	66.8124696276141	54.2291919639455	53.1155260882491	119.720148792412	83.1482204947265	99.7571659693455	51.8859670514294	80.7189176485226	454.258795273796	198.81124017501
ENSMUSG00000005883	Spo11	459.648726415218	1.26267867700103	0.382450833614155	3.30154510337639	0.000961538740479906	0.0252274964730588	236.124716630157	92.951869026853	177.989581951744	179.225719038129	125.302345146724	125.474314552346	262.713026017565	457.988703092516	546.235860873197	654.786226777553	511.436074227234	627.295435631101	550.11718709309	355.47407213958	561.669135304303	1486.44030467995	862.523289124285
ENSMUSG00000058056	Palld	28.0832138300035	4.2892362069574	0.636676617064539	6.73691492980118	1.61784835559798e-11	2.05725596897839e-08	14.0969980077706	14.992236939815	28.6276949992315	33.5001343996502	43.7376110417811	28.7102245162147	8.59788085148395	4.31048191145897	17.7477355518367	18.3156986511204	26.2544185948272	17.892655043169	7.74812939567732	6.62374047465056	1.68164411767755	123.663918858565	80.8851813639776
ENSMUSG00000066456	Hmgn3	93.6737093055579	2.51682041411374	0.557904264639975	4.51120483142011	6.44604362524397e-06	0.000617848422652781	16.4464976757323	22.9880966410497	29.8723773905025	20.1000806397901	17.7314639358572	23.3935162724712	52.542605203513	20.4747890794301	44.3693388795918	60.4418055486972	106.067851123102	113.670984980132	135.592264424353	25.3910051528271	59.6983661775532	519.388459205973	324.29666173034
ENSMUSG00000029153	Ociad2	148.245577228222	5.88393319605676	1.488910972273	3.95183681605504	7.7553619991509e-05	0.00395523461956696	8.22324883786617	0.999482462654333	0	2.51251007997377	0	0	6.6872406622653	2.15524095572949	7.88788246748298	8.24206439300417	40.9568930079304	51.5729468891342	45.5202601996043	4.41582698310037	9.24904264722655	2235.84365296286	96.0039068525716
ENSMUSG00000043531	Sorcs1	12.0648145353787	8.66659453115064	1.90347948659754	4.55302754359708	5.28793466665798e-06	0.000545571201350206	0	0	0	0	0	0	1.91064018921866	0	0	35.7156123696847	8.4014139503447	14.7351276826098	0	0	0	126.96162336146	17.386534311883
ENSMUSG00000041272	Tox	5528.88071308098	2.55080107184955	0.394571495751748	6.46473731456374	1.01474929741215e-10	9.21682290420924e-08	4516.91311165649	4310.76786142814	4834.34640769632	3829.06536188002	3761.43454959318	4337.37058524591	1446.35462323852	1407.37234409135	2087.33089795768	2695.15505651236	5709.81095600302	4306.8673198028	5424.65909314859	2766.51560491238	2147.45953827424	28287.7092258339	12111.6109889126
ENSMUSG00000069769	Msi2	1803.85072341982	1.38455131563175	0.303775176787835	4.55781585010405	5.16883252502793e-06	0.00054170500869441	1537.74753268097	1493.22679920557	1430.14006757031	1628.106531823	1127.72110632052	1546.0987572806	1077.60106671932	1367.50038641036	1443.48249154939	1885.60117613284	2003.73722715721	2032.39511107996	1549.62587913546	1149.21897235187	1710.23206767807	5511.28865046338	2167.26929878994
ENSMUSG00000116656	Gm49708	123.874051614151	6.46957638139272	0.876470648855256	7.38139536086294	1.56639098848557e-13	3.31970463493042e-10	10.5727485058279	12.9932720145063	8.71277673889655	4.18751679995628	3.54629278717144	14.8867830824817	9.55320094609328	12.9314457343769	7.88788246748298	35.7156123696847	85.0643162472401	43.1528739276429	18.4018073147336	6.62374047465056	5.88575441187144	1749.43223878583	76.3495637173994
ENSMUSG00000015968	Cacna1d	186.690972714993	3.70306760871327	0.739241576581571	5.00927941017217	5.46342068348792e-07	9.56048496484849e-05	14.0969980077706	9.99482462654333	16.1808710865222	19.2625772797989	16.5493663401334	27.646882867466	17.1957617029679	18.3195481237006	49.2992654217686	58.6102356835852	302.450902212409	84.2007296149129	175.301427577199	36.4305726105781	50.4493235303266	1777.46272706044	500.42981367246
ENSMUSG00000030498	Gas2	244.541912966305	1.46207219569414	0.39401216915174	3.71072852608032	0.000206663637311725	0.00812977123992383	64.6112408689485	72.9622197737663	75.9256258675271	54.4377183994316	68.5616605519812	80.8139653049005	163.359736178195	219.834577484408	267.202018585986	390.124381268864	441.074232393097	367.325682945058	236.317946568158	274.885229697998	155.552080885174	929.128243690686	294.815147027582
ENSMUSG00000076609	Igkc	703.143913359603	2.62416338806166	0.864096956532595	3.03688534975492	0.00239036355274885	0.0484903108914183	143.319479745668	365.810581331486	161.808710865222	504.177022714736	587.502505074736	261.582045592178	66.872406622653	101.296324919286	185.36523798585	131.873030288067	506.185190508268	805.169476942605	492.97473279997	270.469402714898	827.368905897357	5775.92943682071	765.007509722854
ENSMUSG00000027797	Dclk1	71.0299826564985	2.90900804708557	0.798759097803464	3.64190912514819	0.000270623611804392	0.0100230578088485	0	0.999482462654333	3.73404717381281	0	1.18209759572381	4.25336659499477	7.64256075687462	10.7762047786474	17.7477355518367	59.5260206161412	351.809209170684	85.2532387350994	59.0794866420396	14.3514376950762	36.9961705889062	283.602587248976	270.625186245832
ENSMUSG00000030124	Lag3	369.384360319615	3.20475987564181	0.884585985183185	3.62289243705139	0.000291326989463376	0.0105441574896099	4.69899933592353	0.999482462654333	3.73404717381281	1.67500671998251	4.72839038289526	2.12668329749738	42.0340841628104	54.9586443711019	150.855752190612	97.073202850938	739.324427630334	710.443656125828	352.539887503318	147.930203933862	124.441664708139	2827.78161123252	1014.46648028465
ENSMUSG00000046546	Fam43a	604.554223552389	3.11749848482523	0.571448992290527	5.45542739051726	4.88551925106444e-08	1.31248442527892e-05	55.2132421971015	35.981368655556	48.5426132595665	82.9128326391343	105.20668601942	143.551122581073	193.929979205694	64.6572286718846	191.281149836462	598.923345891636	471.529357963096	247.339643243807	705.079775006636	178.840992815565	300.173475005443	5120.51066687032	1734.11781354173
ENSMUSG00000097283	Gm26686	11.3586271987833	4.84937312748771	1.43533522237367	3.37856484805557	0.000728652449171116	0.0205900989859109	1.17474983398088	10.9943070891977	0	7.5375302399213	4.72839038289526	0	8.59788085148395	3.23286143359423	0.985985308435373	11.9052041232282	10.5017674379309	2.10501824037282	0	2.20791349155019	4.20411029419388	93.1601522067857	31.7493235260473
ENSMUSG00000025330	Padi4	101.851451971592	4.60136397543074	0.949110797789209	4.8480788398455	1.24662859545185e-06	0.000187229872674398	17.6212475097132	35.981368655556	23.6489654341478	23.4500940797552	16.5493663401334	17.0134663799791	71.6490070956996	11.8538252565122	4.92992654217686	46.705031560357	40.9568930079304	19.9976732835418	54.2369057697412	4.41582698310037	22.702195588647	1172.3339507792	147.407573513791
ENSMUSG00000044676	Zfp612	65.1075769491206	2.98257770657312	0.731370797251258	4.0780650769523	4.5412056955069e-05	0.00273616352690525	12.9222481737897	3.99792985061733	7.46809434762562	10.0500403198951	2.36419519144763	23.3935162724712	40.1234439735918	18.3195481237006	29.5795592530612	120.883611097394	89.2650232224125	56.8354924900662	58.1109704675799	13.2474809493011	38.6778147065837	449.312238519453	132.288848025197
ENSMUSG00000020656	Grhl1	246.759899149544	1.79735675858396	0.397994112579691	4.51603855879669	6.30071965237825e-06	0.000613162891068688	46.9899933592353	54.9715354459883	43.5638836944828	34.3376377596415	56.7406845947431	71.2438904661623	240.740663841551	142.245903078146	110.430354544762	237.188297532009	257.293302229306	206.291787556537	303.145562605875	154.553944408513	353.145264712286	1179.75378591071	702.264798945189
ENSMUSG00000048895	Cdk5r1	172.551059023333	2.05876634857526	0.370534946277746	5.55620021608447	2.75710606206622e-08	8.21703766060173e-06	46.9899933592353	53.972052983334	36.0957893468572	51.9252083194579	70.9258557434289	88.2573568461414	137.566093623743	81.8991563177205	92.6826189929251	248.177716722681	185.881283651377	182.084077792249	206.293945159909	82.796755933132	148.825504414464	723.021712259744	495.894196025881
ENSMUSG00000045071	E130308A19Rik	694.204551486808	1.8934457878488	0.368613613364502	5.13666809689005	2.79652212850523e-07	5.49905804939265e-05	514.540427283626	347.819897003708	505.341050856	535.164647034412	511.848258948412	632.688281005471	374.485477086857	469.842528349028	395.380108682585	601.670700689304	1000.81843683481	838.84976878857	701.205710308798	429.439174106511	327.920602947123	2573.8583645096	1039.41237734083
ENSMUSG00000048445	Ccdc57	5.62995682700182	4.28679289511412	1.18768150077899	3.60937919156142	0.000306930673574665	0.0109020403496521	1.17474983398088	3.99792985061733	4.97872956508375	2.51251007997377	2.36419519144763	5.31670824374346	2.86596028382798	3.23286143359423	0.985985308435373	4.57892466278009	4.20070697517235	2.10501824037282	0	4.41582698310037	0	18.9618008916466	34.0171323493364
ENSMUSG00000031642	Sh3rf1	459.683394556917	1.67913360204829	0.246664297850301	6.80736375990395	9.9403369039971e-12	1.35429990076315e-08	199.70747177675	143.925474622224	214.085371298601	177.550712318146	213.95966482601	190.338155126016	323.853512072562	413.806263500061	427.917623860952	558.628808859171	720.421246242058	612.560307948492	480.384022531994	352.162201902255	321.194026476413	1475.72276504554	988.008710679614
ENSMUSG00000117871	Gm50287	121.245951691548	2.31582952678146	0.288912685864249	8.01567269313191	1.09535843312364e-15	4.17857335068008e-12	95.1547365524515	120.937377981174	94.5958617365912	95.4753830390032	117.027661976658	116.967581362356	24.8383224598425	29.0957529023481	27.6075886361904	153.851868669411	189.031813882756	210.501824037282	79.4183263056925	61.8215777634052	41.2002808831001	347.083398929706	256.262397031667
ENSMUSG00000079450	Cldn34c1	43.8000799582513	2.89382434874495	0.606545010890632	4.77099687044784	1.83316389060663e-06	0.000244731825396658	15.2717478417515	30.9839563422843	22.4042830428769	32.662631039659	23.6419519144763	26.5835412187173	31.5255631221078	12.9314457343769	19.7197061687075	65.9365151440333	89.2650232224125	39.9953465670837	23.244388187032	8.83165396620074	23.5430176474858	215.999644939627	61.9867745032352
ENSMUSG00000029406	Pitpnm2	1226.04872751274	1.26388255440041	0.297011690951374	4.25532931162407	2.08741556626629e-05	0.00149260988762263	1213.51657850225	995.484532803716	1075.40558605809	1477.35592702458	1489.44297061201	1534.40199914436	901.822169311206	833.000629389447	744.418907868707	1093.44720947189	888.449525248952	853.58489647118	1297.81167377595	583.993118515024	1092.22785443157	3108.91092010433	1656.25637727547
ENSMUSG00000023827	Agpat4	837.356902007006	1.3931067681206	0.337218296489397	4.13117195188845	3.60918472263378e-05	0.00230239429429822	179.736724599075	228.881483947842	175.500217169202	145.725584638479	178.496736954296	155.247880717309	843.547643540037	796.361533142045	1046.13041224993	828.785363963197	1283.31598091515	1277.7460719063	1001.44572439129	924.011796213753	653.31873971773	3276.26942362625	1239.7354900647
ENSMUSG00000047880	Cxcr5	1139.91061524873	2.44065266747791	0.434518472874933	5.61691347971851	1.94398701793469e-08	6.39303592760109e-06	169.163976093247	99.9482462654333	156.829981300138	122.275490558723	99.2961980408004	118.030923011105	727.953912092308	279.103703766969	589.619214444353	1313.23559328533	1637.22554357342	1432.46491257371	1512.822264506	452.622265767788	768.511361778642	6144.44791501924	3755.49141136674
ENSMUSG00000045410	Akr1e1	462.022403928403	1.36362935976433	0.292690537624489	4.6589458300624	3.17832819673644e-06	0.000363014563021262	260.794463143756	420.782116777474	247.691795862916	246.225987837429	280.157130186544	254.138654050937	261.757705922956	320.053281925829	417.071785468163	454.229326547785	650.059404407921	456.788958160903	482.321054880913	475.805357429065	361.553485300674	1389.98244797027	873.86233324073
ENSMUSG00000026407	Cacna1s	72.0695643182226	3.46230949746341	0.835374372386194	4.14462019893374	3.40377381506799e-05	0.00220828509349003	0	0	2.48936478254187	0	0	0	9.55320094609328	8.62096382291795	32.5375151783673	20.1472685162324	138.623330180688	123.14356706181	38.7406469783866	34.2226591190279	33.6328823535511	623.266151047168	160.258490179096
ENSMUSG00000021613	Hapln1	9.92686638460854	5.99328653104653	1.96173851045576	3.05508940111194	0.00224993443674763	0.0465458236947118	0	0	0	0	0	0	0	0	0	0	6.30106046275853	6.31505472111847	0.968516174459665	0	2.52246617651633	126.96162336146	25.7018333306097
ENSMUSG00000039046	Usp6nl	923.977432470285	1.38069708762945	0.343301248846681	4.02182366731229	5.77492842222841e-05	0.00315618867408552	978.566611706075	440.771766030561	801.575459978483	747.0529971122	935.039198217537	931.487284303854	789.094398147305	397.64195633209	611.310891229931	948.753190128035	936.757655463434	1005.14620977802	987.886497948859	538.730891938245	732.356013248575	2353.73658894135	1570.07964199048
ENSMUSG00000047907	Tshz2	53.820485096374	3.79333681609771	0.688175539464751	5.51216455477056	3.54447290186377e-08	1.03846164205399e-05	0	0	0	0	1.18209759572381	0	7.64256075687462	9.69858430078269	1.97197061687075	76.9259343347056	118.669972048619	26.3127280046603	22.2758720125723	27.5989186443773	15.9756191179368	406.442079981817	200.32311272387
ENSMUSG00000025997	Ikzf2	1373.50037985039	2.31056347342323	0.485225196410797	4.76183737059498	1.91838256716665e-06	0.000252353304042322	324.230954178723	221.885106709262	207.861959342246	253.763518077351	191.499810507258	313.685786380864	353.468435005451	552.819305144613	978.09742596789	1046.74217791153	3684.02001722615	1938.72179938337	1187.40082988755	1060.90243268986	834.936304426906	7208.78204332862	2990.48390164388
ENSMUSG00000030638	Sh3gl3	120.890547225892	2.50204894338732	0.484861305762761	5.16033949017899	2.46502426635252e-07	4.94924977435874e-05	21.1454970116559	36.9808511182103	16.1808710865222	13.4000537598601	21.2777567230287	19.1401496774764	77.3809276633556	36.6390962474013	52.2572213470748	175.830707050756	98.7166139165502	128.406112662742	135.592264424353	91.6284098993327	57.1759000010368	763.418592420208	309.933872516176
ENSMUSG00000003948	Mmd	1768.51337422113	1.34907673156357	0.332850287614746	4.05310369785544	5.05425851789763e-05	0.00295720634878464	1395.60280276929	1690.12484434848	1433.87411474412	1417.8931884652	1763.68961281993	1480.17157505818	936.213692717141	1211.24541711997	1249.24338578762	1246.38329320874	2264.1810596179	2253.42202631911	1831.46408590323	1363.38658103224	1146.88128825609	5188.11360917967	2187.67957819954
ENSMUSG00000071203	Naip5	229.766779434966	2.43356034393106	0.57333865570937	4.2445425922313	2.19039761836787e-05	0.00155314662352226	7.04849900388529	1.99896492530867	2.48936478254187	9.21253695990382	1.18209759572381	4.25336659499477	116.549051542338	77.5886744062615	101.556486768843	305.87216747371	438.973878905511	367.325682945058	320.578853746149	143.514376950762	73.1515191189736	1414.71523174198	520.084156807632
ENSMUSG00000025268	Maged2	248.875429818995	1.21815801846081	0.343324909949994	3.54812011350485	0.000387991241555002	0.0128780113103329	155.066978085476	192.900115292286	160.564028473951	189.275759358024	169.039956188505	155.247880717309	184.3767782596	143.323523556011	189.309179219592	167.588642657751	324.504613832064	264.179789166789	365.130597771294	155.657901154288	237.111820592535	710.655320373887	466.412681323123
ENSMUSG00000020083	Fam241b	204.052422250435	2.16619838378214	0.307128065889138	7.05307858306916	1.75001949983591e-12	2.78165599498918e-09	11.7474983398088	11.993789551852	7.46809434762562	9.21253695990382	10.6388783615143	6.38004989249215	176.734217502726	134.702559733093	163.673561200272	387.377026471196	410.619106823097	427.318702795683	182.081040798417	111.499631323284	134.531529414204	838.441369861071	444.490529364662
ENSMUSG00000041729	Coro2b	82.167632732981	2.01015879980316	0.606211880412251	3.31593435357314	0.000913372813469391	0.0242304214799933	5.87374916990441	32.982921267593	12.4468239127094	22.6125907197639	7.09258557434289	15.9501247312304	49.6766449196851	20.4747890794301	17.7477355518367	130.041460422955	133.372446461722	62.0980380909983	114.28490858624	56.3017940345297	69.7882308836185	370.167330449971	275.91674016684
ENSMUSG00000079056	Kcnip3	101.6776100178	3.38875978995111	0.860793140743703	3.9367876317222	8.25796259654735e-05	0.00415599943447346	4.69899933592353	1.99896492530867	0	5.02502015994753	10.6388783615143	11.6967581362356	19.1064018921866	22.6300300351596	11.8318237012245	63.1891603463653	53.5590139334475	81.0432022543537	126.875618854216	32.0147456274777	21.8613735298082	1182.22706428788	80.1292450895479
ENSMUSG00000043079	Synpo	672.030627188477	1.6467022481999	0.451339239669836	3.64848013083129	0.000263796300153079	0.00982744263499967	72.8344897068147	19.9896492530867	46.0532484770246	47.7376915195016	60.2869773819145	65.9271822224189	570.326096481769	232.766023218785	293.823621913741	872.743040725886	979.814901958951	760.964093894776	1068.27334042901	407.360039191009	920.700154428461	2306.7442997751	2698.69249971402
ENSMUSG00000024598	Fbn2	25.5813963308582	3.52884813320775	1.04594310929148	3.37384328254545	0.000741265563100139	0.0208761918778506	2.34949966796176	0	0	0	0	1.06334164874869	15.2851215137492	7.5433433450532	6.90189715904761	6.41049452789213	1.05017674379309	4.21003648074565	30.9925175827093	1.10395674577509	12.6123308825817	272.060621488843	73.3258186196806
ENSMUSG00000054537	Tmprss11e	14.4788191897395	4.10210944323969	1.3415856206852	3.05765758069513	0.00223074319386241	0.0463498863613633	0	0	2.48936478254187	0	0	0	21.0170420814052	2.15524095572949	5.91591185061224	8.24206439300417	23.1038883634479	11.5776003220505	11.622194093516	2.20791349155019	0	116.244083727051	41.5764950936334
ENSMUSG00000024247	Pkdcc	62.3931732671678	3.42677478744021	1.00930904843687	3.39516899481612	0.000685862514570387	0.0197615432068211	0	0	0	0	1.18209759572381	0	4.77660047304664	6.46572286718846	18.7337208602721	20.1472685162324	77.7130790406885	79.9906931341673	82.3238748290715	3.31187023732528	18.4980852944531	518.564033080249	229.048691152198
ENSMUSG00000026489	Coq8a	1446.07509626364	2.45619913644394	0.43234565072261	5.68110060165684	1.33830725167782e-08	4.81639104122693e-06	909.256371501203	677.649109679638	982.054406712769	847.553400311151	1008.32924915241	960.197508820068	746.104993889885	887.959273760549	838.087512170067	1024.76333953018	1289.61704137791	976.72846353299	1272.63025324	790.433029974966	819.801507367808	8801.57331822694	1748.48060275589
ENSMUSG00000020865	Abcc3	190.408420987294	1.83281316753228	0.357684894460924	5.1240999995109	2.98962293186384e-07	5.70240678023708e-05	3.52424950194265	4.99741231327167	4.97872956508375	3.35001343996502	4.72839038289526	5.31670824374346	133.744813245306	199.359788404978	202.126988229251	134.620385085735	278.296837105168	250.497170604366	134.623748249893	235.142786850095	226.181133827631	770.014001425998	645.569578362962
ENSMUSG00000015222	Map2	69.966672848069	3.88500178312917	0.850924529388976	4.56562438729892	4.98009789437193e-06	0.000527724373540279	30.5434956835029	23.987579103704	32.3617421730443	15.9125638398339	16.5493663401334	15.9501247312304	22.9276822706239	24.7852709908891	30.5655445614966	3.66313973022407	77.7130790406885	37.8903283267108	40.6776793273059	30.9107888817026	7.56739852954899	667.785161836251	109.610759792306
ENSMUSG00000002565	Scin	157.707531051683	2.82008538544649	0.861444574032431	3.27367014716413	0.00106160455897484	0.0270884568807131	0	0	0	0.837503359991256	5.91048797861907	2.12668329749738	109.861810880073	42.027198636725	102.542472077279	169.420212522863	242.590827816203	17.892655043169	208.230977508828	68.4453182380557	71.469875001296	1284.45590387763	355.290048981958
ENSMUSG00000038936	Sccpdh	373.862485788855	3.08340160805508	0.615121039436607	5.01267459633503	5.3678630833275e-07	9.48024263438784e-05	9.39799867184706	41.978263431482	26.1383302166897	29.312617599694	15.3672687444096	28.7102245162147	168.136336651242	95.9082225299622	97.6125455351019	142.862449478739	359.160446377236	303.122626613687	430.989697634551	144.618333696537	181.617564709176	3439.50579651956	841.357073440253
ENSMUSG00000024528	Srfbp1	1916.37353934936	1.05799666119557	0.249356614267243	4.24290594538506	2.20643925639617e-05	0.00155800660509662	2017.04546494517	2720.5912633451	2114.71538276932	1946.35780861968	2115.95469634563	2041.61596559749	1323.11833103392	1154.13153179314	1268.96309195632	1601.70784704048	1539.55910640067	1481.93284122247	1881.82692697513	1399.81715364282	1426.03421179057	4409.85534649643	2127.20467624517
ENSMUSG00000036499	Eea1	2279.89810200619	2.2176449135636	0.364780471747128	6.07939592528657	1.2063615144693e-09	6.76768809617278e-07	175.037725263151	187.902702979015	161.808710865222	128.138014078662	108.752978806591	133.981047742335	1204.65863930236	1315.77460347285	1690.96480396666	2206.12590252745	4139.79672403235	2834.40706066201	2621.77328426231	1584.17793018726	1759.84056914956	13712.6797491634	4792.63597988428
ENSMUSG00000021703	Serinc5	1078.02670256736	1.56543904792237	0.365582526941934	4.28204012105592	1.85187580639747e-05	0.00136909609035757	817.625884450694	307.840598497535	795.352048022128	757.940540792087	781.366510773442	770.922695342801	553.130334778801	726.316202080837	963.307646341359	896.553448972342	1669.78102263101	1517.71815130881	933.649592179117	765.042024822139	913.132755898912	3060.26977868662	2095.45535271912
ENSMUSG00000097534	Gm16675	135.311809627239	1.04330993396982	0.33727888364833	3.09331530834184	0.00197933712663861	0.042756371861274	101.028485722356	60.9684302219143	109.532050431842	66.1627654393092	102.842490827972	72.307232114911	87.8894487040582	131.469698299499	132.12203133034	153.851868669411	184.831106907583	181.031568672063	117.190457109619	131.370852747236	137.053995590721	352.029955684049	178.400960765409
ENSMUSG00000000982	Ccl3	2212.62259266312	4.49250384016436	1.00042336561272	4.49060267341206	7.10219288665176e-06	0.000675723385514964	4.69899933592353	4.99741231327167	11.2021415214384	8.37503359991256	7.09258557434289	3.19002494624607	293.283269045064	253.240812298215	717.797304540951	751.859429628491	3565.35004517753	2283.94479080451	1225.17296069148	475.805357429065	154.711258826335	25525.0572785336	2329.79559779233
ENSMUSG00000092060	Bend4	68.1400006959829	2.61736127047043	0.827569296508143	3.16270949334897	0.00156308226246223	0.0358344123488035	19.970747177675	13.9927544771607	9.95745913016749	8.37503359991256	24.8240495102001	21.2668329749738	35.3468435005451	29.0957529023481	15.775764934966	35.7156123696847	43.0572464955166	82.0957113745401	110.410843888402	35.326615864803	15.134797059098	595.23566277256	62.7427107776649
ENSMUSG00000024098	Twsg1	2888.59582840467	1.44933587034197	0.324489455599799	4.46651145462635	7.95054071990821e-06	0.000730667420379227	2163.88919419278	1544.20040480095	2194.37505581066	1922.90771453992	2347.6458251075	2239.39751226474	1712.88892963453	2056.09987176593	2207.6211055868	2129.19996819274	4154.49919844545	3816.39806979593	2806.75987358411	2191.35414036356	2308.05655151244	9294.58014140975	4010.99787212397
ENSMUSG00000031628	Casp3	3899.72991564499	1.49709756364578	0.313911584382774	4.76916953093476	1.84986936464158e-06	0.000245030612924816	641.413409353562	632.672398860193	721.915786937143	732.815439992349	888.937391984309	819.836411185241	3685.62492500279	3369.71923428305	3987.32458731265	3714.42368644721	6274.8060441637	5500.41266209419	4507.47427593528	4206.0752014031	3541.54251182893	16851.2700097938	6216.81992090983
ENSMUSG00000047562	Mmp10	24.5281549035271	2.68355567171339	0.751480470191246	3.57102516720155	0.000355586721979762	0.0120467651076899	0	0	0	0	0	1.06334164874869	35.3468435005451	12.9314457343769	21.6916767855782	18.3156986511204	43.0572464955166	19.9976732835418	7.74812939567732	30.9107888817026	11.7715088237429	75.8472035665866	138.336338220635
ENSMUSG00000026285	Pdcd1	3788.79486675741	2.6315130838467	0.546521166834882	4.81502500458825	1.4718145941643e-06	0.000214300699000686	197.357972108788	160.916676487348	145.6278397787	209.375839997814	148.944297061201	181.831421936026	868.385965999879	1257.58309766816	2541.87012514639	2125.53682846252	8232.33549459401	4523.6841985612	4085.20122387087	2893.47063067652	1558.88409708709	26735.314831096	8544.34770987887
ENSMUSG00000041992	Rapgef5	141.211558825158	1.93743487933143	0.504689534289349	3.83886478260249	0.000123604474100243	0.00566738398795199	2.34949966796176	0	7.46809434762562	4.18751679995628	8.2746831700667	2.12668329749738	124.191612299213	127.15921638804	128.178090096598	128.209890557843	229.988706890686	182.084077792249	157.868136436925	73.9651019669312	177.413454414982	757.647609540142	289.523593106574
ENSMUSG00000034266	Batf	4289.31584631336	1.31890956969072	0.335379748873943	3.93258559623542	8.40370408703072e-05	0.00419613224492209	2663.15787363466	4930.44698827383	2389.7901912402	2066.12078909843	2398.47602172362	1805.55411957528	3334.06713018655	3231.78381311637	3726.03848057727	4094.47443345796	5430.46394215406	4486.84637935467	4610.13699042801	4058.14499746924	3475.9583912395	14229.5949299922	5974.1643768179
ENSMUSG00000029304	Spp1	2956.86117714952	6.75657681909924	1.41344585146494	4.78021624393783	1.75106746146465e-06	0.000240286768057387	3.52424950194265	0	0	0.837503359991256	0	1.06334164874869	42.0340841628104	78.6662948841263	180.435311443673	145.609804276407	12277.616311685	1561.92353435664	241.160527440457	118.123371797935	132.849885296527	29803.0044449142	5682.37297488804
ENSMUSG00000024812	Tjp2	1315.6982560638	1.27096107514119	0.419184415513682	3.03198551306759	0.00242950863567247	0.0490894573271364	38.7667445213691	4.99741231327167	19.914918260335	32.662631039659	56.7406845947431	38.2802993549529	1092.88618823307	1229.56496524367	1309.38848960218	1388.32995775492	3168.38323602375	2319.73010089085	1677.47001416414	1590.80167066191	1203.21636619829	4294.4356888951	2901.28342126118
ENSMUSG00000020303	Stc2	128.000469537346	1.84862321982259	0.488172807569962	3.78682136972092	0.000152586710970579	0.00656983955993866	0	0.999482462654333	0	5.86252351993879	8.2746831700667	8.50673318998953	381.172717749122	123.926354954445	169.589473050884	214.293674218108	307.701785931375	211.554333157469	77.4812939567732	81.6927991873569	59.6983661775532	361.923069192734	163.282235276815
ENSMUSG00000015396	Cd83	359.843308930544	2.90489604156725	0.550959868804322	5.27242764136592	1.34630923465241e-07	3.02931930934305e-05	38.7667445213691	52.9725705206797	52.2766604333793	73.7002956792305	50.830196616124	79.7506236561518	299.970509707329	135.780180210958	114.374295778503	147.441374141519	315.053023137926	174.716513950944	295.397433210198	206.439911459942	262.336482357698	3239.9946740944	577.535313664289
ENSMUSG00000028602	Tnfrsf8	53.0394289990481	2.33592853098875	0.575360782506165	4.05993700302943	4.9085957732268e-05	0.00288081710087779	0	0	0	4.18751679995628	3.54629278717144	1.06334164874869	17.1957617029679	12.9314457343769	35.4954711036734	58.6102356835852	73.5123720655161	95.7783299369635	65.8590998632572	46.3661833225539	25.2246617651633	319.052910655098	142.871955867213
ENSMUSG00000028362	Tnfsf8	4998.66573430293	1.03433613482326	0.288614491810904	3.58379833366419	0.000338633577841796	0.0117438124795535	2263.74293008116	1892.02030180465	2025.09825059781	2020.8956076589	1771.96429599	1726.86683756787	4857.80268108843	3412.82405339764	2986.54949925074	6131.18012346254	6324.16435112197	3297.51107354403	6674.04495820155	5413.80388128105	7465.6590604295	16428.3394072975	10279.9773959695
ENSMUSG00000054871	Tmem158	104.512839058682	1.7501405096082	0.483807117653688	3.61743439843513	0.000297537709668386	0.0106605960200259	102.203235556337	143.925474622224	80.9043554326109	135.675544318583	141.851711486858	114.840898064859	55.408565487341	38.7943372031308	41.4113829542857	50.368171290581	84.014139503447	83.1482204947265	74.5757454333942	56.3017940345297	85.7638500015553	394.900114221684	92.2242254804231
ENSMUSG00000031551	Ido1	14.4610164847798	2.63060547779521	0.85211496959624	3.08714853236492	0.00202086591913936	0.0433047272577849	0	0	0	0	0	0	3.82128037843731	10.7762047786474	17.7477355518367	10.9894191906722	31.5053023137926	38.9428374468972	6.77961322121766	8.83165396620074	10.0898647060653	70.0762206865202	36.2849411726255
ENSMUSG00000097828	6430562O15Rik	42.0850983830223	2.42541384548776	0.690111116630083	3.51452655527623	0.000440538623354616	0.014146184683276	21.1454970116559	7.99585970123467	22.4042830428769	13.4000537598601	1.18209759572381	28.7102245162147	37.2574836897638	18.3195481237006	33.5235004868027	40.2945370324648	67.2113116027576	30.5227644854059	36.8036146294673	22.0791349155019	26.9063058828409	200.335548550875	107.342950969017
ENSMUSG00000036832	Lpar3	71.7244168474294	2.661719522825	0.66057063985087	4.02942450398024	5.5913568915334e-05	0.00309649884394902	0	0	0	0	0	0	22.9276822706239	10.7762047786474	9.85985308435373	46.705031560357	153.325804593791	36.8378192065244	71.6701969100152	44.1582698310037	63.9024764717471	512.793050200183	246.435225464081
ENSMUSG00000006310	Zbtb32	244.576074700941	2.51379455735424	0.661750030380797	3.79870712798865	0.000145452845077302	0.00634609755722068	8.22324883786617	13.9927544771607	4.97872956508375	12.5625503998688	16.5493663401334	8.50673318998953	54.4532453927317	105.606806830745	302.69748968966	102.567912446274	624.855162556887	407.321029512141	209.199493683288	185.464733290216	124.441664708139	1170.68509852775	805.828068542057
ENSMUSG00000004105	Angptl2	1688.19106356099	3.51802461344648	0.508738331917516	6.91519469387433	4.67221245271401e-12	6.85521387100515e-09	15.2717478417515	12.9932720145063	13.6915063039803	18.4250739198076	23.6419519144763	19.1401496774764	413.653600965839	145.47876451174	418.057770776598	1655.73915806128	2485.76835255824	1073.55930259014	1503.1371027614	516.651757022743	573.440644128046	13643.4279546026	6169.19593562076
ENSMUSG00000015340	Cybb	1037.18628645099	2.13074442981101	0.529269965246533	4.02581776734396	5.67776484635432e-05	0.00312097079767615	15.2717478417515	4.99741231327167	12.4468239127094	10.8875436798863	17.7314639358572	31.9002494624607	562.683535724894	250.00795086462	594.54914098653	618.154829475313	3014.00725468616	2295.52239112656	769.001842520974	949.40280136658	884.544805898393	3942.40573321105	3659.48750451416
ENSMUSG00000024548	Setbp1	129.238091673947	2.4295526494785	0.643780391625653	3.77388420194574	0.000160725386141631	0.0068126133672566	5.87374916990441	0	3.73404717381281	1.67500671998251	3.54629278717144	0	42.0340841628104	32.3286143359423	78.8788246748298	183.156986511204	175.379516213446	151.561313306843	178.206976100578	60.7176210176301	91.6496044134267	964.578567096808	223.75713723119
ENSMUSG00000054469	Lclat1	459.293562094419	1.36313400803275	0.354114807348288	3.84941261914541	0.000118401411628101	0.00552173233592761	177.387224931113	178.907360815126	302.457821078838	231.150927357587	316.802155653982	298.799003298382	213.991701192489	306.044215713587	360.870622887346	360.819263427071	710.96965554792	638.873035953152	584.983769373638	374.241336817756	406.957876477968	1465.00522541113	879.153887161738
ENSMUSG00000016487	Ppfibp1	634.253824436682	1.16630457948362	0.321356315673211	3.62931899141403	0.000284169909778221	0.0104035640290015	244.347965468023	134.930132458335	253.915207819271	270.513585277176	320.348448441154	265.835412187173	838.77104306699	549.586443711019	528.48812532136	591.597066431188	929.406418256883	705.181110524896	611.133706084049	539.83484868402	910.610289722395	1831.05042523249	1256.36608810216
ENSMUSG00000020399	Havcr2	733.675820083799	2.86599741467687	0.817823041275718	3.50442243618646	0.000457598846424793	0.014522862556916	0	0	0	0	3.54629278717144	2.12668329749738	402.189759830527	564.673130401125	654.694244801088	513.755347163926	1873.51531092687	1437.72745817464	518.156153335921	434.958957835387	244.679219122084	4989.42691288024	833.041774421526
ENSMUSG00000000392	Fap	44.3987422101691	7.48861251915242	1.85612605989844	4.034538753021	5.47096605918981e-05	0.00307809650858213	3.52424950194265	5.996894775926	9.95745913016749	1.67500671998251	0	7.44339154124084	2.86596028382798	5.38810238932372	10.8458383927891	0	4.20070697517235	1.05250912018641	5.81109704675799	0	0	689.220241105069	6.80342646986728
ENSMUSG00000020823	Sec14l1	1898.6328448931	1.08115472580679	0.274487928191113	3.93880609953103	8.18880739956196e-05	0.00413209821003293	1473.13629181203	798.586487660812	1603.15091995697	1597.11890750332	1857.07532288211	1559.92219871433	1959.36151404373	1648.75933113306	1562.78671387007	1919.48521863742	2253.67929217997	2361.83046569831	2067.78203247139	1406.44089411747	1369.69913384837	3980.32933499435	2854.41537224654
ENSMUSG00000032122	Slc37a2	386.823578726616	2.93820737286551	0.64180248927648	4.57805543287597	4.69318338878678e-06	0.000500099329372732	131.571981405859	89.95342163889	155.585298908867	189.275759358024	185.589322528639	169.071322151042	42.0340841628104	68.9677105833436	115.360281086939	152.020298804299	744.575311349299	362.063137344126	409.682341796438	149.034160679638	123.6008426493	2806.3465319637	681.098583261157
ENSMUSG00000044340	Phlpp1	419.90045792198	1.16275230259068	0.295480813472059	3.93511947164255	8.31553203718693e-05	0.00417395942308694	300.735957499106	182.905290665743	236.489654341478	257.951034877307	290.796008548058	341.33266924833	411.74296077662	404.107679199279	385.520255598231	359.903478494515	575.496855598612	329.435354618347	534.620928301735	401.840255462134	291.765254417056	1017.34183914313	815.655240109644
ENSMUSG00000035506	Slc12a8	58.367720811725	1.38161929971591	0.394982102795978	3.49792886800637	0.000468886171360275	0.0148071768750428	18.7959973436941	10.9943070891977	11.2021415214384	12.5625503998688	8.2746831700667	15.9501247312304	58.274525771169	73.2781924948025	35.4954711036734	86.0837836602658	108.168204610688	119.986039701251	63.9220675143379	54.0938805429795	40.3594588242613	168.182929647648	106.587014694587
ENSMUSG00000024697	Gna14	45.3338040417637	4.12572697136401	0.622713932649815	6.62539691991142	3.46316333533674e-11	3.6697987476785e-08	7.04849900388529	3.99792985061733	6.22341195635468	5.02502015994753	7.09258557434289	2.12668329749738	38.2128037843731	40.9495781588602	16.7617502434013	26.5577630441245	55.6593674210336	21.0501824037282	20.338839663653	13.2474809493011	9.24904264722655	361.09864306701	136.068529397346
ENSMUSG00000023800	Tiam2	70.2798330886279	2.16257924477645	0.522176233995799	4.14147390092411	3.45081144308305e-05	0.00222367491437048	69.310240204872	44.976710819445	42.3192013032118	73.7002956792305	49.6480990204002	76.5605987099058	48.7213248250757	40.9495781588602	36.4814564121088	39.3787520999088	25.2042418510341	24.2077097642875	70.7016807355556	37.5345293563532	47.9268573538103	380.060443958657	86.9326715594152
ENSMUSG00000028795	Ccdc28b	448.377432245554	1.97059582840578	0.368469144144736	5.34806200117458	8.89010134295681e-08	2.11962241269448e-05	129.222481737897	145.924439547533	105.79800325803	78.7253158391781	143.033809082582	94.6374067386335	174.823577313507	230.610782263055	403.267991150068	432.250488166441	716.220539266886	532.569614814324	456.171118170502	298.068321359275	472.541997067393	1976.97384948559	1231.42019104598
ENSMUSG00000036890	Gtdc1	406.577754550224	1.02423659867915	0.218910787866421	4.6787854023171	2.8857927789653e-06	0.000333597645248389	437.006938240888	450.766590657104	436.883519336099	414.564163195672	390.092206588859	491.263841721895	243.606624125379	280.181324244833	280.019827595646	476.20816492913	458.927237037579	476.786631444445	277.964142069924	253.910051528271	347.259510300415	753.525478911523	441.466784266943
ENSMUSG00000046668	Cxxc5	103.005899773917	4.05181576105568	0.630728478354348	6.42402539303028	1.32717049291463e-10	1.15065681735698e-07	84.5819880466235	54.9715354459883	88.3724497802365	92.9628729590294	112.299271593762	102.080798279874	26.7489626490612	19.3971686015654	24.6496327108843	50.368171290581	61.9604278837922	42.1003648074565	43.5832278506849	33.1187023732528	5.88575441187144	755.174331162971	152.699127434799
ENSMUSG00000016529	Il10	924.694904929942	4.05862768307812	1.068735949822	3.79759629472004	0.000146106024664742	0.00634812372313276	2.34949966796176	0	0	1.67500671998251	3.54629278717144	1.06334164874869	95.5320094609328	190.73882458206	117.332251703809	465.218745738457	883.198641529987	1335.63407351656	752.53706755516	220.791349155019	68.9474088247797	10581.5093236645	1000.10369107049
ENSMUSG00000062995	Ica1	89.8465680126869	2.85021807493326	0.750948991675182	3.79548825090654	0.000147353173744471	0.0063877600818228	1.17474983398088	0	0	0.837503359991256	0	0	23.8830023652332	33.406234813807	55.2151772723809	81.5048589974857	192.182344114135	146.298767705911	95.8831012715069	50.7820103056543	24.3838397063245	711.479746499611	110.366696066736
ENSMUSG00000001300	Efnb2	49.0662998107367	3.12487695649248	0.556930249749529	5.61089464595944	2.01283284070893e-08	6.50724976333595e-06	17.6212475097132	13.9927544771607	28.6276949992315	25.9626041597289	43.7376110417811	44.660349247445	42.9894042574198	24.7852709908891	27.6075886361904	21.0630534487884	30.4551255699995	14.7351276826098	36.8036146294673	22.0791349155019	14.2939750002592	316.579632277927	108.098887243447
ENSMUSG00000032036	Kirrel3	32.5878286001871	5.43419965650041	0.891259102479081	6.09721644512232	1.07931336161075e-09	6.55804918266263e-07	1.17474983398088	0	2.48936478254187	1.67500671998251	2.36419519144763	3.19002494624607	5.73192056765597	8.62096382291795	2.95795592530612	9.15784932556019	4.20070697517235	1.05250912018641	6.77961322121766	4.41582698310037	5.88575441187144	436.121420507873	58.2070931310867
ENSMUSG00000022861	Dgkg	46.3710046760104	2.12038007558334	0.608252900715332	3.48601720286032	0.000490269475717304	0.0152860334752241	30.5434956835029	9.99482462654333	29.8723773905025	40.2001612795803	54.3764894032955	56.3571073836806	20.0617219867959	14.0090662122417	27.6075886361904	31.1366877069046	71.41201857793	59.9930198506255	57.1424542931202	12.143524203526	18.4980852944531	120.36621435567	134.556656848486
ENSMUSG00000038718	Pbx3	357.270739215173	1.18130024914589	0.27438355393935	4.30528809830563	1.66768557392458e-05	0.00127748733482078	44.6404936912735	61.9679126845687	65.9681667373596	93.8003763190207	79.2005389134956	91.4473817923874	334.362033113265	442.90201640241	328.333107708979	537.565755410383	629.05586953206	493.626777367427	431.958213809011	374.241336817756	336.328823535511	1145.12788863031	582.826867585297
ENSMUSG00000026389	Steap3	35.8889451579343	3.28648755506173	0.905339936637932	3.63011441565963	0.000283295614480426	0.0104035640290015	14.0969980077706	17.990684327778	18.670235869064	31.8251276796677	40.1913182546097	30.836907813712	33.4362033113265	11.8538252565122	9.85985308435373	41.2103219650208	4.20070697517235	41.0478556872701	16.4647749658143	15.4553944408513	10.0898647060653	253.92324672292	18.8984068607424
