# Supplementary material for: Heterochromatic gene silencing controls CD4+ T cell susceptibility to regulatory T cell-mediated suppression in a murine allograft model
Source: Nat Commun. 2025 Jan 10;16:566. doi: 10.1038/s41467-025-55848-4 (PMC11723947; doi:10.1038/s41467-025-55848-4)
Supplement: Supplementary file 5 — Supplementary Data 3 [file 41467_2025_55848_MOESM5_ESM.xlsx]

## Sheet: Th1 Gene Set
Gene name	Reference	Pubmed id
Abl1	Chen A et al., Mol Cell Biol 2014	https://www.ncbi.nlm.nih.gov/pubmed/21690296
Anxa1	Gavins FN et al., Front Immunol 2012	https://www.ncbi.nlm.nih.gov/pubmed/23230437
Ccl9	Lin CC et al., Nat Commun 2014	https://www.ncbi.nlm.nih.gov/pubmed/24699451
Cd274	Loke P et al., Proc Natl Acad Sci 2003	https://www.ncbi.nlm.nih.gov/pubmed/12697896
Cxcl10	Ranzani V et al., Nat Immunol 2015	https://www.ncbi.nlm.nih.gov/pubmed/25621826
Cxcr3	Sallusto F et al., Immunol Today 1998	https://www.ncbi.nlm.nih.gov/pubmed/9864948
Cxcr5	Sallusto F et al., Immunol Today 1998	https://www.ncbi.nlm.nih.gov/pubmed/9864948
Dnajc12	Ranzani V et al., Nat Immunol 2015	https://www.ncbi.nlm.nih.gov/pubmed/25621826
Eomes	TYang Y et al., J Immunol 2008	https://www.ncbi.nlm.nih.gov/pubmed/19050290
Ets1	Grenningloh R et al., J Exp Med 2005	https://www.ncbi.nlm.nih.gov/pubmed/15728239
Fasl	El-Khatib et al., Cell Immunol 1995	https://pubmed.ncbi.nlm.nih.gov/7541726/
Foxo3	Stienne C et al., Immunity 2016	https://www.ncbi.nlm.nih.gov/pubmed/27742544
Furin	Pesu M et al., Blood 2006	https://www.ncbi.nlm.nih.gov/pubmed/16627761
Gadd45b	Chi H et al., EMBO J 2004	https://www.ncbi.nlm.nih.gov/pubmed/15044949
Gadd45g	Lu B et al., Immunity 2001	https://www.ncbi.nlm.nih.gov/pubmed/11371360
Hivep2	Nakayama T et al., Adv Exp Med Biol 2010	https://www.ncbi.nlm.nih.gov/pubmed/20795536
Hlx	Zheng WP et al., J Immunol 2004	https://www.ncbi.nlm.nih.gov/pubmed/14688316
Hopx	Albrecht I et al., Eur J Immunol 2010	https://pubmed.ncbi.nlm.nih.gov/21061432/
Hras	Iborra S et al., Blood 2011	https://www.ncbi.nlm.nih.gov/pubmed/21444916
Ifitm3	Alteber Z et al., Immunol Cell Biol 2018	https://pubmed.ncbi.nlm.nih.gov/29356071/
Ifnar1	Nguyen KB et al., Science 2002	https://www.ncbi.nlm.nih.gov/pubmed/12242445
Ifng	Mosmann TR et al., J Immunol. 1986	https://www.ncbi.nlm.nih.gov/pubmed/2419430
Ifngr1	Szabo SJ et al., Annu Rev Immunol 2003	https://www.ncbi.nlm.nih.gov/pubmed/12500979
Ifngr2	Szabo SJ et al., Annu Rev Immunol 2003	https://www.ncbi.nlm.nih.gov/pubmed/12500979
Il12rb1	Hsieh CS et al., Science 1993	https://www.ncbi.nlm.nih.gov/pubmed/8097338
Il12rb2	Szabo SJ et al., J Exp Med 2002	https://www.ncbi.nlm.nih.gov/pubmed/9120387
Il18r1	Srinivasan A et al., J Immunol 2007	https://www.ncbi.nlm.nih.gov/pubmed/17475863
Il18rap	Srinivasan A et al., J Immunol 2007	https://www.ncbi.nlm.nih.gov/pubmed/17475863
Il2	Owen DL et al., F1000Res 2017	https://www.ncbi.nlm.nih.gov/pubmed/28163905
Il27ra	Cox JH et al., J Exp Med 2011	https://www.ncbi.nlm.nih.gov/pubmed/21173106
Il2ra	Owen DL et al., F1000Res 2017	https://www.ncbi.nlm.nih.gov/pubmed/28163905
Il2rb	Owen DL et al., F1000Res 2017	https://www.ncbi.nlm.nih.gov/pubmed/28163905
Irf1	Kano S et al., Nat Immunol 2008	https://www.ncbi.nlm.nih.gov/pubmed/18059273
Jak1	Murray PJ, J Immunol 2007	https://www.ncbi.nlm.nih.gov/pubmed/17312100
Jak2	Murray PJ, J Immunol 2007	https://www.ncbi.nlm.nih.gov/pubmed/17312100
Klrc1	Graham CM et al., Immunology 2007	https://pubmed.ncbi.nlm.nih.gov/17462078/
Klrd1	Graham CM et al., Immunology 2007	https://pubmed.ncbi.nlm.nih.gov/17462078/
Klrk1	Graham CM et al., Immunology 2007	https://pubmed.ncbi.nlm.nih.gov/17462078/
Lfng	Gu W et al., Plos One 2012	https://www.ncbi.nlm.nih.gov/pubmed/23071776
Mapk9	Yang DD et al., Immunity 1998	https://www.ncbi.nlm.nih.gov/pubmed/9806643
Mcoln2	Ranzani V et al., Nat Immunol 2015	https://www.ncbi.nlm.nih.gov/pubmed/25621826
Mfng	Gu W et al., Plos One 2012	https://www.ncbi.nlm.nih.gov/pubmed/23071776
Mmp9	Abraham M et al., J Neuroimmunol 2005	https://pubmed.ncbi.nlm.nih.gov/15885317/
Mpzl2	Lin CC et al., Nat Commun 2014	https://www.ncbi.nlm.nih.gov/pubmed/24699451
Ms4a4b	Venkataraman C et al., J Immunol 2000	https://www.ncbi.nlm.nih.gov/pubmed/10878334
Mtor	Delgoffe GM et al., Immunity 2009	https://www.ncbi.nlm.nih.gov/pubmed/19538929
Mx1	Ranzani V et al., Nat Immunol 2015	https://www.ncbi.nlm.nih.gov/pubmed/25621826
Myof	Ranzani V et al., Nat Immunol 2015	https://www.ncbi.nlm.nih.gov/pubmed/25621826
Napsa	Ranzani V et al., Nat Immunol 2015	https://www.ncbi.nlm.nih.gov/pubmed/25621826
Notch3	Jurynczyk M et al., J Immunol 2008	https://www.ncbi.nlm.nih.gov/pubmed/18250475
P2rx7	Salles EM, Plos Pathog 2017	https://www.ncbi.nlm.nih.gov/pubmed/28859168
Prdm1	Neumann C et al., J Exp Med 2014	https://www.ncbi.nlm.nih.gov/pubmed/25073792
Prg4	Ranzani V et al., Nat Immunol 2015	https://www.ncbi.nlm.nih.gov/pubmed/25621826
Prkcdbp	Ranzani V et al., Nat Immunol 2015	https://www.ncbi.nlm.nih.gov/pubmed/25621826
Rel	Oh H et al., Immunol Rev 2013	https://www.ncbi.nlm.nih.gov/pubmed/23405894
Rela	Oh H et al., Immunol Rev 2013	https://www.ncbi.nlm.nih.gov/pubmed/23405894
Relb	Oh H et al., Immunol Rev 2013	https://www.ncbi.nlm.nih.gov/pubmed/23405894
Rhou	Ranzani V et al., Nat Immunol 2015	https://www.ncbi.nlm.nih.gov/pubmed/25621826
Runx3	Djuretic IM et al., Nat Immunol 2007	https://www.ncbi.nlm.nih.gov/pubmed/17195845
Sema4a	Kumanogoh A et al., Immunity 2005	https://www.ncbi.nlm.nih.gov/pubmed/15780988
Slc11a1	Maji A et al., Sci Rep 2015	https://www.ncbi.nlm.nih.gov/pubmed/26469538
Slc11a2	Ranzani V et al., Nat Immunol 2015	https://www.ncbi.nlm.nih.gov/pubmed/25621826
Slc3a2	Cantor J et al., J Immunol 2011	https://www.ncbi.nlm.nih.gov/pubmed/21670318
Socs1	Egwuagu CE et al., J Immunol 2002	https://www.ncbi.nlm.nih.gov/pubmed/11907070
Socs3	Egwuagu CE et al., J Immunol 2002	https://www.ncbi.nlm.nih.gov/pubmed/11907070
Stat1	Takeada et al., J Immunol 2003	https://www.ncbi.nlm.nih.gov/pubmed/12734330
Stat4	Kaplan MH et al., Nature 1996	https://www.ncbi.nlm.nih.gov/pubmed/8700209
Stat5a	Owen DL et al., F1000Res 2017	https://www.ncbi.nlm.nih.gov/pubmed/28163905
Stat5b	Owen DL et al., F1000Res 2017	https://www.ncbi.nlm.nih.gov/pubmed/28163905
Tbx21	Szabo SJ et al., Cell 2000	https://www.ncbi.nlm.nih.gov/pubmed/10761931
Tnf	Romagnani S, Ann Allergy Asthma Immunol 2000	https://www.ncbi.nlm.nih.gov/pubmed/10923599
Tnfsf4	Croft M et al., Immunol Rev 2009	https://www.ncbi.nlm.nih.gov/pubmed/19426222
Tyk2	Ishizaki M et al., J Immunol 2011	https://www.ncbi.nlm.nih.gov/pubmed/21606247
Uck2	Ranzani V et al., Nat Immunol 2015	https://www.ncbi.nlm.nih.gov/pubmed/25621826
Xaf1	Ranzani V et al., Nat Immunol 2015	https://www.ncbi.nlm.nih.gov/pubmed/25621826
