# Supplementary material for: Heterochromatic gene silencing controls CD4+ T cell susceptibility to regulatory T cell-mediated suppression in a murine allograft model
Source: Nat Commun. 2025 Jan 10;16:566. doi: 10.1038/s41467-025-55848-4 (PMC11723947; doi:10.1038/s41467-025-55848-4)
Supplement: Supplementary file 6 — Supplementary Data 4 [file 41467_2025_55848_MOESM6_ESM.xlsx]

## Sheet: Exhaustion Gene Set
Gene name	Reference	Pubmed id
Tnfsf6	Wherry et al., Immunity 2007	https://pubmed.ncbi.nlm.nih.gov/17950003/
Pbx3	Wherry et al., Immunity 2007	https://pubmed.ncbi.nlm.nih.gov/17950003/
Gp49b	Wherry et al., Immunity 2007	https://pubmed.ncbi.nlm.nih.gov/17950003/
Cd244	Wherry et al., Immunity 2007	https://pubmed.ncbi.nlm.nih.gov/17950003/
Ccl3	Wherry et al., Immunity 2007	https://pubmed.ncbi.nlm.nih.gov/17950003/
Eomes	Wherry et al., Immunity 2007	https://pubmed.ncbi.nlm.nih.gov/17950003/
Casp3	Wherry et al., Immunity 2007	https://pubmed.ncbi.nlm.nih.gov/17950003/
Plscr1	Wherry et al., Immunity 2007	https://pubmed.ncbi.nlm.nih.gov/17950003/
Kdt1	Wherry et al., Immunity 2007	https://pubmed.ncbi.nlm.nih.gov/17950003/
Ctla4	Wherry et al., Immunity 2007	https://pubmed.ncbi.nlm.nih.gov/17950003/
Pdcd1	Wherry et al., Immunity 2007	https://pubmed.ncbi.nlm.nih.gov/17950003/
Ier5	Wherry et al., Immunity 2007	https://pubmed.ncbi.nlm.nih.gov/17950003/
Rgs16	Wherry et al., Immunity 2007	https://pubmed.ncbi.nlm.nih.gov/17950003/
Tnfrsf9	Wherry et al., Immunity 2007	https://pubmed.ncbi.nlm.nih.gov/17950003/
Penk	Wherry et al., Immunity 2007	https://pubmed.ncbi.nlm.nih.gov/17950003/
Ptpn13	Wherry et al., Immunity 2007	https://pubmed.ncbi.nlm.nih.gov/17950003/
Coch	Wherry et al., Immunity 2007	https://pubmed.ncbi.nlm.nih.gov/17950003/
Nr4a2	Wherry et al., Immunity 2007	https://pubmed.ncbi.nlm.nih.gov/17950003/
Cd160	Wherry et al., Immunity 2007	https://pubmed.ncbi.nlm.nih.gov/17950003/
Ptger4	Wherry et al., Immunity 2007	https://pubmed.ncbi.nlm.nih.gov/17950003/
Ccl4	Wherry et al., Immunity 2007	https://pubmed.ncbi.nlm.nih.gov/17950003/
Wbp5	Wherry et al., Immunity 2007	https://pubmed.ncbi.nlm.nih.gov/17950003/
Gpr56	Wherry et al., Immunity 2007	https://pubmed.ncbi.nlm.nih.gov/17950003/
Entpd1	Wherry et al., Immunity 2007	https://pubmed.ncbi.nlm.nih.gov/17950003/
Sh2d2a	Wherry et al., Immunity 2007	https://pubmed.ncbi.nlm.nih.gov/17950003/
Sept4	Wherry et al., Immunity 2007	https://pubmed.ncbi.nlm.nih.gov/17950003/
Isg20	Wherry et al., Immunity 2007	https://pubmed.ncbi.nlm.nih.gov/17950003/
Trim47	Wherry et al., Immunity 2007	https://pubmed.ncbi.nlm.nih.gov/17950003/
Serpina3g	Wherry et al., Immunity 2007	https://pubmed.ncbi.nlm.nih.gov/17950003/
Casp4	Wherry et al., Immunity 2007	https://pubmed.ncbi.nlm.nih.gov/17950003/
Lag3	Wherry et al., Immunity 2007	https://pubmed.ncbi.nlm.nih.gov/17950003/
Nfatc1	Wherry et al., Immunity 2007	https://pubmed.ncbi.nlm.nih.gov/17950003/
Car2	Wherry et al., Immunity 2007	https://pubmed.ncbi.nlm.nih.gov/17950003/
Gas2	Wherry et al., Immunity 2007	https://pubmed.ncbi.nlm.nih.gov/17950003/
Mx1	Wherry et al., Immunity 2007	https://pubmed.ncbi.nlm.nih.gov/17950003/
Gpd2	Wherry et al., Immunity 2007	https://pubmed.ncbi.nlm.nih.gov/17950003/
Rnf11	Wherry et al., Immunity 2007	https://pubmed.ncbi.nlm.nih.gov/17950003/
Capzb	Wherry et al., Immunity 2007	https://pubmed.ncbi.nlm.nih.gov/17950003/
Tubb2	Wherry et al., Immunity 2007	https://pubmed.ncbi.nlm.nih.gov/17950003/
Bub1	Wherry et al., Immunity 2007	https://pubmed.ncbi.nlm.nih.gov/17950003/
Jak3	Wherry et al., Immunity 2007	https://pubmed.ncbi.nlm.nih.gov/17950003/
Cd9	Wherry et al., Immunity 2007	https://pubmed.ncbi.nlm.nih.gov/17950003/
Rcn	Wherry et al., Immunity 2007	https://pubmed.ncbi.nlm.nih.gov/17950003/
Sybl1	Wherry et al., Immunity 2007	https://pubmed.ncbi.nlm.nih.gov/17950003/
Etf1	Wherry et al., Immunity 2007	https://pubmed.ncbi.nlm.nih.gov/17950003/
Cpa3	Wherry et al., Immunity 2007	https://pubmed.ncbi.nlm.nih.gov/17950003/
Cd7	Wherry et al., Immunity 2007	https://pubmed.ncbi.nlm.nih.gov/17950003/
Art3	Wherry et al., Immunity 2007	https://pubmed.ncbi.nlm.nih.gov/17950003/
Atf1	Wherry et al., Immunity 2007	https://pubmed.ncbi.nlm.nih.gov/17950003/
Cit	Wherry et al., Immunity 2007	https://pubmed.ncbi.nlm.nih.gov/17950003/
Ccrl2	Wherry et al., Immunity 2007	https://pubmed.ncbi.nlm.nih.gov/17950003/
Adfp	Wherry et al., Immunity 2007	https://pubmed.ncbi.nlm.nih.gov/17950003/
Tcea2	Wherry et al., Immunity 2007	https://pubmed.ncbi.nlm.nih.gov/17950003/
Myh4	Wherry et al., Immunity 2007	https://pubmed.ncbi.nlm.nih.gov/17950003/
Tnfrsf1a	Wherry et al., Immunity 2007	https://pubmed.ncbi.nlm.nih.gov/17950003/
Spp1	Wherry et al., Immunity 2007	https://pubmed.ncbi.nlm.nih.gov/17950003/
Pon2	Wherry et al., Immunity 2007	https://pubmed.ncbi.nlm.nih.gov/17950003/
Tank	Wherry et al., Immunity 2007	https://pubmed.ncbi.nlm.nih.gov/17950003/
Shkbp1	Wherry et al., Immunity 2007	https://pubmed.ncbi.nlm.nih.gov/17950003/
Icsbp1	Wherry et al., Immunity 2007	https://pubmed.ncbi.nlm.nih.gov/17950003/
Gdf3	Wherry et al., Immunity 2007	https://pubmed.ncbi.nlm.nih.gov/17950003/
Ikzf2	Wherry et al., Immunity 2007	https://pubmed.ncbi.nlm.nih.gov/17950003/
Itgav	Wherry et al., Immunity 2007	https://pubmed.ncbi.nlm.nih.gov/17950003/
Cpsf2	Wherry et al., Immunity 2007	https://pubmed.ncbi.nlm.nih.gov/17950003/
Klk6	Wherry et al., Immunity 2007	https://pubmed.ncbi.nlm.nih.gov/17950003/
Cpt2	Wherry et al., Immunity 2007	https://pubmed.ncbi.nlm.nih.gov/17950003/
Lman2	Wherry et al., Immunity 2007	https://pubmed.ncbi.nlm.nih.gov/17950003/
Tor3a	Wherry et al., Immunity 2007	https://pubmed.ncbi.nlm.nih.gov/17950003/
Crygb	Wherry et al., Immunity 2007	https://pubmed.ncbi.nlm.nih.gov/17950003/
Gpr65	Wherry et al., Immunity 2007	https://pubmed.ncbi.nlm.nih.gov/17950003/
Mki67	Wherry et al., Immunity 2007	https://pubmed.ncbi.nlm.nih.gov/17950003/
Nptxr	Wherry et al., Immunity 2007	https://pubmed.ncbi.nlm.nih.gov/17950003/
Snrpb2	Wherry et al., Immunity 2007	https://pubmed.ncbi.nlm.nih.gov/17950003/
Ndfip1	Wherry et al., Immunity 2007	https://pubmed.ncbi.nlm.nih.gov/17950003/
Ptger2	Wherry et al., Immunity 2007	https://pubmed.ncbi.nlm.nih.gov/17950003/
Zfp91	Wherry et al., Immunity 2007	https://pubmed.ncbi.nlm.nih.gov/17950003/
Spock2	Wherry et al., Immunity 2007	https://pubmed.ncbi.nlm.nih.gov/17950003/
Cxcl10	Wherry et al., Immunity 2007	https://pubmed.ncbi.nlm.nih.gov/17950003/
Scin	Wherry et al., Immunity 2007	https://pubmed.ncbi.nlm.nih.gov/17950003/
Trim25	Wherry et al., Immunity 2007	https://pubmed.ncbi.nlm.nih.gov/17950003/
Wbscr5	Wherry et al., Immunity 2007	https://pubmed.ncbi.nlm.nih.gov/17950003/
Mox2	Wherry et al., Immunity 2007	https://pubmed.ncbi.nlm.nih.gov/17950003/
Tox	Wherry et al., Immunity 2007	https://pubmed.ncbi.nlm.nih.gov/17950003/
Dock7	Wherry et al., Immunity 2007	https://pubmed.ncbi.nlm.nih.gov/17950003/
Pawr	Wherry et al., Immunity 2007	https://pubmed.ncbi.nlm.nih.gov/17950003/
Chl1	Wherry et al., Immunity 2007	https://pubmed.ncbi.nlm.nih.gov/17950003/
Egr2	Wherry et al., Immunity 2007	https://pubmed.ncbi.nlm.nih.gov/17950003/
Bcl2	Wherry et al., Immunity 2007	https://pubmed.ncbi.nlm.nih.gov/17950003/
Dusp1	Wherry et al., Immunity 2007	https://pubmed.ncbi.nlm.nih.gov/17950003/
Cks2	Wherry et al., Immunity 2007	https://pubmed.ncbi.nlm.nih.gov/17950003/
Nrp1	Wherry et al., Immunity 2007	https://pubmed.ncbi.nlm.nih.gov/17950003/
Izumo1r	Wherry et al., Immunity 2007	https://pubmed.ncbi.nlm.nih.gov/17950003/
Tox2	Wherry et al., Immunity 2007	https://pubmed.ncbi.nlm.nih.gov/17950003/
Prdm1	Wherry et al., Immunity 2007	https://pubmed.ncbi.nlm.nih.gov/17950003/
Havcr2	Wherry et al., Immunity 2007	https://pubmed.ncbi.nlm.nih.gov/17950003/
Runx1	Wherry et al., Immunity 2007	https://pubmed.ncbi.nlm.nih.gov/17950003/
Il10	Wherry et al., Immunity 2007	https://pubmed.ncbi.nlm.nih.gov/17950003/
Setbp1	Wherry et al., Immunity 2007	https://pubmed.ncbi.nlm.nih.gov/17950003/
Prc1	Wherry et al., Immunity 2007	https://pubmed.ncbi.nlm.nih.gov/17950003/
Stk39	Wherry et al., Immunity 2007	https://pubmed.ncbi.nlm.nih.gov/17950003/
Smad3	Wherry et al., Immunity 2007	https://pubmed.ncbi.nlm.nih.gov/17950003/
Tigit	Wherry et al., Immunity 2007	https://pubmed.ncbi.nlm.nih.gov/17950003/
Ptpn5	Wherry et al., Immunity 2007	https://pubmed.ncbi.nlm.nih.gov/17950003/
Twsg1	Wherry et al., Immunity 2007	https://pubmed.ncbi.nlm.nih.gov/17950003/
