# Supplementary material for: Heterochromatic gene silencing controls CD4+ T cell susceptibility to regulatory T cell-mediated suppression in a murine allograft model
Source: Nat Commun. 2025 Jan 10;16:566. doi: 10.1038/s41467-025-55848-4 (PMC11723947; doi:10.1038/s41467-025-55848-4)
Supplement: Supplementary file 9 — Source Data [file 41467_2025_55848_MOESM9_ESM.xlsx]

## Sheet: Figure 1
C		Control						WT						HP1α KO
	BM	45.4	45.9	50.85
	Tconv							0.92	0.5	0.575	0.5025	0.37525		0.25	0.094	0.089	0.22	0.268
	Tconv + Treg 1:3							19.54	6.348	11.835				4.6075	1.538	5.56
	Tconv + Treg 1:5							37.4	18.92	29.42	30.25	31.43	40.975	6.28	9.93	21.22	13.46	1.0217	12.8529
	Tconv + Treg 1:10							37.44	32.32	34.38				26.37	21.13	23.49

## Sheet: Figure 2
B	IFNg	WT			HP1a KO											E	gene symbol	Fold Change (log2)	Adjusted P value (-log10)
	Tconv	43.6	37.25	37.45	41.9	35	40										Mrpl12	-7.41690799482416e-05	0.0000683771588667178
	Tconv + Treg 1:5	11.52	9.73	17.83	30.97	17.2	27.1										Pole	5.8466342705907e-05	0.00011131096403395
																	Vdac2	4.51865894674449e-05	0.000114014984275958
																	Mien1	-9.34092870834094e-05	0.000198359178177052
																	Pola2	-0.00010887114734098	0.000198359178177052
C	IL-17A	WT			HP1a KO												H2az2	-9.13905498464156e-05	0.000198359178177052
	Tconv	3.55	11.9	5.91	4.93	6.26	3.08										Zfp518b	0.000197356771613035	0.000198359178177052
	Tconv + Treg 1:5	1.87	1.74	2.29	7.46	14.08	7.69										Suox	9.8398234795941e-05	0.000198359178177052
																	Srp54c	-0.000100095833672581	0.000198359178177052
																	Gbf1	-0.000252257811725195	0.000356904823445691
																	Kdm1b	0.000191098722805609	0.000356904823445691
D	IFNg IL-17A	WT			HP1a KO												Golga2	-0.000218556396825585	0.000362127055840832
	Tconv	1.63	5.19	4.1	1.97	2.02	1.16										Ercc5	-0.000218610594086267	0.000362127055840832
	Tconv + Treg 1:5	0.36	0.28	0.97	2.48	5.87	2.06										Zcchc18	0.000260107533152153	0.000362127055840832
																	Ago4	0.000575413366351419	0.000372256567379287
																	Ighj3	0.000705745781913665	0.00039962512931614
																	Rida	0.000463835858303505	0.000514655531181849
F	# Spleen	WT							HP1a KO								Slc35a5	0.000378029856335247	0.000514655531181849
	Tconv	48000000	38200000	11300000					52200000	17800000	15800000						Yme1l1	-0.000260364461580196	0.000514655531181849
	Tconv + Treg 1:5	51000000	80000000	67000000	49500000	65800000	97500000	57100000	124000000	105000000	78200000	77200000	58400000	27800000	50700000		Nup205	-0.00036052962847443	0.000514655531181849
																	Tgfbrap1	-0.000339541464004215	0.000514655531181849
																	D330041H03Rik	0.000489668591109421	0.000514655531181849
																	Pisd-ps1	0.000463029669229448	0.00052772143434179
G	Tconv	WT			HP1a KO												Emc7	0.000407560523692297	0.000617507299650655
	Tconv	14.6	10.915	13.6	17.9	20.85	9.89										Vat1	0.000689219568653545	0.00075516211268803
	Tconv + Treg 1:5	10.13	14	7.4975	12.5933	6.33	3.54										Gm37115	0.000849610948084565	0.00075516211268803
																	Slx4	-0.000665668611065649	0.000814141147349985
																	Cryz	-0.00128318465270984	0.000823591978552408
																	Gpc1	0.000816817831177601	0.000857856465573113
H	Vb6+	WT			HP1a KO												Fars2	-0.000721545013163741	0.000952342428227979
	Tconv	2.05	1.025	1	1.54	1.09	0.625										Phka2	-0.000665259260854122	0.000952342428227979
	Tconv + Treg 1:5	0.343333	0.368	0.1675	0.526667	0.284	0.09825										Gm9889	-0.00148919369807521	0.000952342428227979
																	Syp	0.00105428652908753	0.00100967364094094
																	Csf1r	-0.00596448923546685	0.00105187973491775
																	Tarbp2	-0.000873772103991292	0.00106437032074771
I	Anergic	WT			HP1a KO												Arfgap1	-0.000631984068647979	0.00106437032074771
	Tconv	0.47	0.45	0.05	0.58	0.26	0.55										Cdk2ap1	-0.00058612520682914	0.00106437032074771
	Tconv + Treg 1:5	11.5	6.79	9.39	6.47	6.97	13.6										Foxp3	0.00103242226206177	0.00106437032074771
																	Pelp1	0.00110989234116608	0.00109675440360469
																	Anapc13	-0.000820443587339513	0.00109675440360469
																	Grhpr	0.00105707977482298	0.00110860470025315
J	Foxp3+	WT			HP1a KO												Ccl5	0.00442892738934225	0.00121092891739394
	Tconv	0.84	0.49	0.52	0.07	0.36	0.78										Dhrs1	-0.00101860255949492	0.00125713237412629
	Tconv + Treg 1:5	7.76	3.55	7.31	5.71	3.31	5.94										Gm5963	0.00200322404538334	0.00148184913301637
																	Kdm4a	-0.000793079799237799	0.00152054452226959
																	Zdhhc15	-0.000900118128167157	0.00157308410708972
																	Ncaph	0.00108712903577814	0.00157308410708972
																	Lrrc8d	0.0010290350387964	0.00157308410708972
																	Gm49450	-0.0114691452675504	0.00157308410708972
																	Setd7	-0.000900993920663824	0.00164691353518343
																	Sntb2	-0.00115238921229828	0.0016691898996516
																	Heatr1	0.000889809819822345	0.0016691898996516
																	Il18bp	0.00172937228911064	0.00167494277165738
																	Marchf2	-0.00140341856391779	0.00167494277165738
																	Dpm2	-0.0012148359308905	0.00172505733607421
																	Spopl	-0.00129878319757165	0.00176944113669311
																	2810002D19Rik	0.00192768888833037	0.00176944113669311
																	Sh3bp5l	0.00110390211624463	0.0018579376265196
																	Ncor1	-0.00100098227049415	0.0018579376265196
																	Gatad2a	0.00125725388808269	0.0018579376265196
																	Pigyl	0.00247274778215107	0.00197146490620297
																	Pdlim7	-0.00197505099648725	0.00197146490620297
																	Rnf40	0.00130529804214344	0.00197146490620297
																	Hyou1	0.000999079576223107	0.00197146490620297
																	Piwil2	-0.0024169178153773	0.00197146490620297
																	Gde1	0.00147710915693476	0.00197146490620297
																	Kdm1a	0.00107346921058918	0.00197146490620297
																	Pxylp1	0.00186368962003142	0.00197146490620297
																	Gm37645	0.00235410008116458	0.00197146490620297
																	Spast	0.00130835247190486	0.00210314482471083
																	Rbm45	-0.00143993755750498	0.00220857258806255
																	Ttpal	0.00154427845969117	0.00223703920373117
																	Fam241b	-0.00217942092699452	0.00223703920373117
																	Cyfip2	0.00213304043032797	0.00223703920373117
																	Zbtb20	0.0015764251119875	0.00223703920373117
																	Slc35a4	0.00190658267459294	0.00223703920373117
																	Brox	-0.00139843643825747	0.00223703920373117
																	Traj12	0.00213443826417453	0.00223703920373117
																	Tmsb10	-0.00117007819281845	0.00223703920373117
																	Rab26	0.00377180952847649	0.00223703920373117
																	Adi1	0.00235311592915965	0.0022850864618076
																	Sh3kbp1	0.00146765462031247	0.0022850864618076
																	Mrps14	-0.00162187611069916	0.0022850864618076
																	Fah	-0.00249521348395395	0.00229086191286047
																	Slc25a5	0.00141959304329865	0.00229844098646377
																	Mpdu1	-0.00172742585243883	0.00229844098646377
																	Rcn2	-0.00197217383156073	0.00229844098646377
																	Slc26a11	0.00196946787119934	0.00229844098646377
																	Vac14	0.00146369053675888	0.00231381010476435
																	Cr1l	-0.0013679820556928	0.00231381010476435
																	Helb	0.00138921868794544	0.00231381010476435
																	Txndc15	-0.00191728362373214	0.00231381010476435
																	Cln5	0.00188825750818193	0.00231381010476435
																	B4galt4	0.00218197661282766	0.00231381010476435
																	Dync1i2	-0.00135030964892279	0.00231381010476435
																	Oaz2	-0.00153869573599588	0.00231381010476435
																	1700056E22Rik	-0.00355926820015252	0.00231381010476435
																	A430005L14Rik	0.00192675213324724	0.00231381010476435
																	Capza1-ps1	-0.00203407649348696	0.00231381010476435
																	Polr1c	-0.00189224020822057	0.00231381010476435
																	Gm16008	-0.00264351565680557	0.00231381010476435
																	Rpl36a-ps2	0.00333792605153874	0.00231381010476435
																	Tmem184b	0.00190651363711209	0.00231658918652785
																	Zfp974	-0.00444625722471975	0.00236489675858863
																	Tmie	-0.00463969672834928	0.00243776224754577
																	Tnfrsf22	-0.00317802173686134	0.00244517948171221
																	Ppp1r37	-0.00241688583493868	0.00244517948171221
																	Gm16536	0.00384628554535836	0.00244517948171221
																	Cpe	-0.0058601823573182	0.00244963903316513
																	Repin1	-0.00298561187560403	0.00244963903316513
																	Ten1	-0.00237377486750439	0.00253968236729186
																	Il21r	-0.00188395982050041	0.00253968236729186
																	Dhdds	-0.00294454096132619	0.00254681227808858
																	Crybg1	0.00174933356665168	0.00254681227808858
																	Tes3-ps	-0.00463705872726352	0.00254681227808858
																	Tnpo1	-0.0018253041838169	0.00258078800061364
																	Zfp955a	-0.00200113245461705	0.00258078800061364
																	Gga3	-0.00254951221055763	0.00260983293471496
																	Tmem216	-0.00423593221102678	0.00260983293471496
																	Tlr4	-0.00432547690639904	0.00260983293471496
																	Ogfr	-0.00213506545701135	0.00260983293471496
																	Cenpj	0.00337168761771143	0.00260983293471496
																	Myo5a	-0.00214440955085521	0.00277904127794366
																	4930524O07Rik	-0.00487502393571368	0.00277904127794366
																	Gm43481	-0.00377710690689258	0.00277904127794366
																	Tti2	-0.00222267246148604	0.00288962882610266
																	Sf3b3	-0.00171547946896606	0.00292970691218059
																	Pou2f2	-0.00343505656656866	0.00295132468061041
																	Gin1	-0.00285036836651258	0.00295132468061041
																	G6pdx	-0.00259393857475567	0.00295132468061041
																	Alg8	-0.00298942962542136	0.00295132468061041
																	Kin	0.0024839443318194	0.00295132468061041
																	Cplane1	-0.00195618319232642	0.00295132468061041
																	Mtmr6	0.0021168427066936	0.00296447415992238
																	Pex11a	-0.00377813954761973	0.00296447415992238
																	Lrrc49	0.0039208642773165	0.00296447415992238
																	2310061I04Rik	-0.00518515163175731	0.00296890989204491
																	Skp2	-0.00434712581256451	0.00305765737435769
																	Mcmbp	-0.00337403802588041	0.00307068954116102
																	Vdac3	-0.00217929045705231	0.0031493414957511
																	Surf2	0.0023216069726807	0.0031493414957511
																	Spen	0.00320614115683335	0.0031493414957511
																	Edem3	0.00218028418176884	0.0031493414957511
																	Atp6v1a	-0.00207067265964921	0.0031493414957511
																	Gm20518	0.00534592162490057	0.0031493414957511
																	Pds5b	0.00227188529169117	0.00319632309518488
																	Galnt1	0.00193960543790964	0.00320879325820588
																	Wrnip1	-0.00246331458794657	0.00320879325820588
																	Ncf2	-0.0106492496240792	0.00320879325820588
																	Zdhhc7	-0.0025742972817445	0.00320879325820588
																	Urb2	-0.00240214983258328	0.00320879325820588
																	Lax1	-0.00219236283499919	0.00320879325820588
																	Eno1b	-0.00572136607114212	0.00320879325820588
																	Plekha8	0.00331603720504196	0.00322392170462357
																	Eif2ak2	-0.00248950403815523	0.00322392170462357
																	Rcc1	0.00323980106157293	0.00322392170462357
																	Pttg1ip	0.00261552384818281	0.00332246433884039
																	Slc41a1	-0.00252418816095863	0.00332246433884039
																	Csad	-0.00386728077139332	0.00332246433884039
																	Gm14326	0.00403999998348546	0.00332246433884039
																	Calm1	0.0022628803278415	0.00335937191396293
																	Txnrd1	0.00210550744501928	0.00335937191396293
																	Ptges2	0.00364819889774718	0.00335937191396293
																	Exosc2	0.00245321241621923	0.00335937191396293
																	Cers5	0.00231699030647122	0.0033622548043349
																	Trav14n-3	0.0108527806295124	0.0033622548043349
																	Zfp566	-0.00543762497050065	0.0033622548043349
																	Gm45342	0.00574931383714696	0.0033622548043349
																	Rpl34-ps1	0.00554559703823572	0.00339134752240511
																	Prps1l3	0.00255821939738563	0.0034463046088319
																	Prrc2b	-0.00425559150132317	0.00360648030551135
																	Dhfr	0.0042882141300573	0.00368548313123579
																	Cwf19l2	-0.00268154562153658	0.00368548313123579
																	Jmjd4	0.004098541050421	0.00368548313123579
																	Pold3	-0.00298401731614799	0.0036912079452405
																	Klhl5	0.00374314667245561	0.00373300736914723
																	Gm3625	0.00719443181396499	0.00373300736914723
																	Echdc2	0.00730626587888247	0.00387313743111027
																	Higd1a	-0.00304126486731825	0.00389019055731087
																	Arf5	0.00415691255906179	0.00390380976703174
																	Cep112	0.004534035910531	0.00390380976703174
																	Trim30a	0.00290537921755793	0.00390380976703174
																	Cenpn	0.00650453992188173	0.00390380976703174
																	1700066M21Rik	-0.00320398149796672	0.00390380976703174
																	Shld2	-0.00397410516127201	0.00390380976703174
																	Cxcr5	-0.00366537512041347	0.00390380976703174
																	9330020H09Rik	0.00480411818693916	0.00390380976703174
																	Pnpla7	0.00310009270475159	0.00404853005524943
																	Tmem254a	-0.00378337855741659	0.00406200397939569
																	Col20a1	-0.00783220273485932	0.00408640093516906
																	Gid4	-0.0034146360035385	0.00408640093516906
																	Ubtf	-0.00271322118061148	0.00408640093516906
																	Srbd1	-0.00318254168880498	0.00408640093516906
																	Strn4	0.00278810547269089	0.00408640093516906
																	H2-Aa	-0.0225085044673561	0.00408640093516906
																	Rabif	-0.00324100892686228	0.00408640093516906
																	D830025C05Rik	0.00669821198637384	0.00408640093516906
																	Tmem60	0.00386015397082677	0.00408640093516906
																	Amigo2	-0.00678615176580191	0.00408640093516906
																	H3c1	-0.0158891763427807	0.00408640093516906
																	Supv3l1	-0.00393132446639889	0.00409731165763441
																	Dcakd	-0.00747836522284998	0.00409731165763441
																	Xdh	-0.00322741545704602	0.00409731165763441
																	Zbtb42	-0.00557081941951044	0.00409731165763441
																	Uhrf1bp1	0.00625253596543445	0.00409731165763441
																	H2ac6	-0.00727067426044073	0.00409731165763441
																	Traj18	0.00495394510930883	0.00409731165763441
																	Art2a	0.00525422804343777	0.00409731165763441
																	Gm27029	-0.0110814994407244	0.00409731165763441
																	Gm19337	-0.00548670079351273	0.00409731165763441
																	Gm7240	0.00653203487245146	0.00409731165763441
																	Tdp1	-0.00507707403553865	0.00411024766732603
																	Mrps10	-0.00489152711356902	0.00411024766732603
																	Vps13b	0.00294511000825168	0.00411024766732603
																	Mrps6	-0.00393907836080465	0.00411024766732603
																	Nsmce2	-0.00345715943987451	0.00411024766732603
																	Ndufb4c	0.0113882609034162	0.00411024766732603
																	Trav6d-6	-0.0690035035002366	0.00411024766732603
																	Git2	-0.00374412350001529	0.00412803031441935
																	Pik3c2b	0.00782757663733165	0.00421371211026808
																	Lzic	-0.00434823200054764	0.00422489748301676
																	Enoph1	0.00438006444214686	0.00422489748301676
																	Zfp263	0.00334404771065753	0.00429344577614032
																	Gstm4	-0.0120442570722252	0.00429344577614032
																	Gars	0.00299242309058653	0.00429344577614032
																	Mospd2	-0.00407003923737225	0.00429344577614032
																	Zfp69	0.00853746233526729	0.00429344577614032
																	Gm43984	-0.00877716161095835	0.00429344577614032
																	Npc2	0.00360799973419608	0.00446212540733922
																	Rfc1	-0.00339805597713208	0.00446212540733922
																	Ltb4r1	0.00964812002382505	0.00446212540733922
																	Lockd	0.00481324675510916	0.00446212540733922
																	Gm8325	-0.00430567948039158	0.00446291816836959
																	Zfp934	0.00606783381086456	0.00446291816836959
																	Eif3c	-0.00309073372330825	0.00446569044986465
																	6720464F23Rik	-0.00618544081201868	0.0044846759486924
																	Stoml2	-0.0036695965260145	0.00454752897220197
																	Fnta	0.00433497528605016	0.00457753357639173
																	Aar2	-0.00365961021615029	0.00457753357639173
																	Hcfc1	0.00410283855343289	0.00457753357639173
																	Cox7a2	-0.00399622867641495	0.00457753357639173
																	Alg6	-0.00495959484145084	0.00457753357639173
																	Amotl1	-0.0101228345029158	0.00462277697280176
																	Dnajc1	-0.00345354224488003	0.00462277697280176
																	Ets1	-0.00390410305476024	0.00462277697280176
																	Arfgef2	0.00451571857078452	0.00462277697280176
																	Traj9	0.007120825757339	0.00462277697280176
																	Helz2	0.00417138859979967	0.0046566731898489
																	Csf1	0.00474621018992697	0.00467501668057539
																	Map3k5	-0.00382401178795477	0.00467501668057539
																	Zmym2	0.00356642698804873	0.00470445732006341
																	Apbb1ip	0.00642626099705303	0.00470445732006341
																	Rassf6	0.00679562066891709	0.00470454112354073
																	Gm38228	0.0074129571203273	0.00472730403214301
																	Rnf26	0.00617765715121262	0.00482533611926521
																	Zfp729b	-0.00426620557705734	0.00482533611926521
																	Snw1	0.00335498640150235	0.00485321368926229
																	Rpl22	-0.00353812270040578	0.00485321368926229
																	Mrpl16	0.00417814990167528	0.00490798251105624
																	Foxk1	-0.00586009906801163	0.00490798251105624
																	Cbl	0.0041960676657732	0.00494574106114173
																	H2-DMb2	-0.0119802634104171	0.0049774193182809
																	Wdr5	0.00395098829228174	0.00516942454768052
																	Cdc42bpb	-0.00691396851061468	0.00518061681452159
																	Rps24	0.00341450446151335	0.00518061681452159
																	Npc1	-0.00446581624418348	0.00521544086084771
																	Aldh9a1	-0.00399407636996284	0.00529040834460737
																	Bst2	-0.00524474447255423	0.00531459915438644
																	Mcm2	-0.0066624240085143	0.00544793719764772
																	Mmd	0.00635347546427164	0.00544793719764772
																	Clic1	-0.00468353054532072	0.00544793719764772
																	Ctsz	0.00430365165156751	0.00544793719764772
																	Glrx2	0.00470212652216868	0.00544793719764772
																	Gstz1	-0.00631723899639873	0.00544793719764772
																	Dnajc9	0.00393692980329918	0.00544793719764772
																	Syvn1	0.00478996762322619	0.00544793719764772
																	Ralgps2	-0.00470238299055166	0.00544793719764772
																	Trim2	0.00833180010743167	0.00544793719764772
																	Anapc15	0.00468110956282374	0.00544793719764772
																	Rprd1a	-0.00512250229574704	0.00544793719764772
																	Gm37469	0.00917975977364419	0.0054627947338011
																	Fbxo9	-0.00588369010963001	0.00556238409364471
																	Slc25a27	-0.0100070732655117	0.00556238409364471
																	Slx4ip	0.00487852718737926	0.00556238409364471
																	Gm37206	-0.00679758075655606	0.00556238409364471
																	Arpc2	0.0038720335925805	0.00563157303051552
																	Glrx	0.00485356928631092	0.00563157303051552
																	Spindoc	0.00511983298573752	0.00563157303051552
																	Slc9a9	0.0144977290480415	0.00563157303051552
																	Alg9	0.00524380150293164	0.00563157303051552
																	Akna	-0.00404510365323746	0.00563157303051552
																	Gzmk	0.0142299960148145	0.00563157303051552
																	Nckap1l	-0.00539456786330865	0.00566461942451413
																	Uck2	-0.00468857191314408	0.00566461942451413
																	Psmd10	-0.00476433443690696	0.00566461942451413
																	Rabgap1	0.00431783117411408	0.00566461942451413
																	Pole4	-0.00405625668549432	0.00571540126399068
																	Gm6542	-0.0120231061526237	0.00571540126399068
																	AL669902.1	0.00824269661590051	0.00571540126399068
																	Prcc	0.00509400016256442	0.00591855231009682
																	Mcu	0.0048372816806098	0.00591855231009682
																	Tada1	0.00513078934694148	0.00591855231009682
																	Car5b	-0.00806903706483341	0.00591855231009682
																	Arhgef7	0.0043201582781917	0.00591855231009682
																	Thoc5	-0.00881363924656496	0.00591855231009682
																	Mfap3	0.00460154255219233	0.005956577090062
																	Eif4g1	-0.00412612839210472	0.00597082754075834
																	Zfp777	-0.00569681785164364	0.00601073298810113
																	Cbx2	-0.00773883166917023	0.00601362649993955
																	Trav4n-3	0.14914189057046	0.00601362649993955
																	Mcm5	0.00665706301884711	0.00611018780989592
																	Plxdc1	0.0200025062188078	0.00611018780989592
																	Gm48369	0.00887562851505384	0.00614816035668548
																	Ap2m1-ps	0.0101989549035244	0.00618753301723722
																	Trav6-6	-0.0259849591000812	0.00622684254715448
																	Ramp2	0.156511569958997	0.00626862580036889
																	Ift43	0.0132427365052895	0.00626862580036889
																	Arsk	-0.00714677011089428	0.00626862580036889
																	Dock9	0.00530201606631125	0.00626862580036889
																	Map1lc3b	-0.00560003176905606	0.00626862580036889
																	Cnot3	0.00691115796932722	0.00626862580036889
																	Ttyh3	-0.0104661330357072	0.00626862580036889
																	Zfp266	0.00470384734952874	0.00626862580036889
																	H2ac10	-0.0233299262741115	0.00626862580036889
																	Zfp677	0.00521908945537001	0.00626862580036889
																	Ppard	0.00831639675840305	0.00635381770301057
																	Fhl2	-0.00911452135107401	0.00635381770301057
																	Atad1	0.00498775421260908	0.00635381770301057
																	Aig1	-0.00615759515800742	0.00635381770301057
																	Map2k6	-0.00733750602736548	0.00635381770301057
																	Rmc1	-0.00486144243426937	0.00635381770301057
																	Smad4	0.00507066322479796	0.00635381770301057
																	Sppl3	0.004940203223094	0.00635381770301057
																	Ccnb2	-0.00847712023087369	0.00635381770301057
																	Dis3l	-0.00605414758325192	0.00635381770301057
																	Dhx29	0.00558170524471422	0.00635381770301057
																	Spdl1	0.00913329093929988	0.00635381770301057
																	Cmc4	0.00969392253356863	0.00635381770301057
																	Rps23-ps1	0.00512694620063778	0.00635381770301057
																	Trav7-1	-0.0155337955316288	0.00635381770301057
																	Trav7d-2	0.192135939534232	0.00635381770301057
																	5031425E22Rik	-0.00594549163822123	0.00637835732752112
																	Coq4	-0.0129683965220659	0.00638936588030079
																	Ints7	-0.00522867089934526	0.00638936588030079
																	Glipr1	-0.00750699174512866	0.00638936588030079
																	Cd2ap	-0.00600671408623356	0.00638936588030079
																	Dcun1d4	0.0068422619638047	0.00640807382536971
																	Supt4a	0.00492510349760004	0.00641221069794749
																	Bivm	0.00677950711765119	0.00646479539739808
																	Lbr	0.00540433353084087	0.00648319632337898
																	Ica1	-0.00732785957338068	0.00660255975875212
																	Nsmf	-0.00700308765823152	0.00664968553245141
																	Aldh3a2	0.00641507361528388	0.00664968553245141
																	Slirp	-0.00616525692154674	0.00664968553245141
																	Eif3m	-0.0055000331020112	0.00664968553245141
																	Khk	-0.013580649859486	0.00664968553245141
																	H4c2	0.0222024248914108	0.00664968553245141
																	4930481B07Rik	-0.0126873289150798	0.00664968553245141
																	Gm42551	0.0132539458284032	0.00664968553245141
																	Ctss	-0.00730981816344408	0.00671292509550989
																	Mrtfb	-0.00814908671318747	0.00673222782991487
																	Pdia3	-0.00554042401740708	0.00685778903362306
																	Gm42466	-0.0116779747446293	0.00685778903362306
																	Fignl1	0.00963758543187792	0.00691158765267027
																	CT010467.1	-0.00968896465407857	0.00692002913758791
																	F2rl1	-0.0085077065452216	0.00696800345684794
																	Rnf111	-0.00735695049606939	0.00696800345684794
																	Fam118a	-0.00526583205570846	0.00698786983739807
																	Ccl3	-0.0234910953281038	0.00709331913136358
																	Letm1	-0.00542701853813203	0.00709331913136358
																	Zmiz1	-0.0075959514517431	0.00709331913136358
																	Rwdd1	-0.00595979762371509	0.00709331913136358
																	Ddx52	-0.00594030272593838	0.00709331913136358
																	Golm1	0.00638333528375096	0.00709331913136358
																	Fas	0.00965551871785056	0.00709331913136358
																	Pdss1	-0.00923092263408801	0.00709331913136358
																	Ola1	0.00608888735801558	0.00709331913136358
																	Polr3gl	-0.00716976132781159	0.00709331913136358
																	Prdm5	0.0138126771097225	0.00709331913136358
																	Usp28	0.0113382720262792	0.00709331913136358
																	Tubgcp5	-0.00683680463150127	0.00709331913136358
																	Niban3	-0.010564724934532	0.00709331913136358
																	Swi5	-0.00512343038505588	0.00709331913136358
																	Lysmd1	-0.00663842511830216	0.00709331913136358
																	Xlr	-0.0194044782403946	0.00709331913136358
																	H4c11	-0.0307673908763531	0.00709331913136358
																	Ccdc58	0.0100101295919022	0.00709331913136358
																	Rgs9	0.0078315196371164	0.0072938610572835
																	Epg5	0.00836147384941076	0.0072938610572835
																	Sdc3	-0.00908502359119137	0.0072970051467937
																	Rad50	0.00716577735410106	0.00730772592838186
																	Ncbp3	0.00597400418145129	0.00730772592838186
																	Atp2a3	0.023479193349159	0.00730772592838186
																	Plk1	-0.01279942860637	0.00736616464567732
																	Gm6863	-0.00886178872085745	0.00736616464567732
																	Arhgap18	-0.00564076684935795	0.00740181231885898
																	Gstp-ps	0.0171852928933171	0.00759058985711593
																	Brwd1	0.00588138014415658	0.00759292609679163
																	Map2k1	0.00724958979298726	0.00774197736108515
																	Stk39	-0.00600065214369141	0.00774197736108515
																	Ftx	0.00778157406507934	0.00774197736108515
																	Cyb561d1	0.00667521604408784	0.00775440816456499
																	Gle1	-0.00575321334680908	0.00779441151428868
																	Ppt1	0.00583044419144131	0.00779441151428868
																	Map2k4	-0.00571699025379464	0.00779441151428868
																	B3glct	0.0119706519650622	0.00779441151428868
																	Trbj1-3	0.0129396676998765	0.00779441151428868
																	Fam120c	0.00882533574835272	0.00786640137327983
																	Sag	-0.0129311673487092	0.00786640137327983
																	Slfn9	-0.00882315525606257	0.00792647287182399
																	Qser1	-0.0119311140043956	0.00796724486118186
																	Haus4	0.00754056045256963	0.00809460218233173
																	Washc2	0.00552565944536591	0.00809460218233173
																	Ric8b	0.00640097429059972	0.00809460218233173
																	Socs1	-0.00950590652990044	0.00809460218233173
																	Pheta1	0.017217773638454	0.00809460218233173
																	Gm7666	0.0121239395230447	0.00809460218233173
																	Ran	0.00596764585603192	0.00819059875613387
																	Hdac6	0.00688565342570471	0.00820708226649272
																	Gm42820	-0.0138863490063312	0.00820708226649272
																	Surf4	0.0062684078660173	0.00823609928222096
																	Tmem106b	-0.00668648968454118	0.00830512259259844
																	Cryzl1	0.00669916754961944	0.00830512259259844
																	Micu2	-0.00673948104993413	0.0086020701474883
																	Cyb5r4	-0.00603961464584655	0.00861396183240589
																	Lats2	-0.00619999372055006	0.00864547181706061
																	Tmem222	-0.00746187285010597	0.00875061202894891
																	Vamp8	-0.00634008898563039	0.00875061202894891
																	D430019H16Rik	0.00923405971986283	0.00875061202894891
																	Gm45140	0.0144574807095928	0.00875061202894891
																	Angel1	0.0149307984050067	0.00882077574338818
																	Rps23-ps2	0.0141492474950175	0.00882077574338818
																	Lclat1	-0.00722009854909665	0.00891713263879309
																	Prkaca	-0.00757733076404005	0.0089209281635946
																	Pcgf2	0.0110062695927175	0.0089209281635946
																	Ftsj3	-0.00630629407859375	0.0089209281635946
																	Map3k1	-0.0072529877636358	0.0089209281635946
																	Zfp397	0.006771645988427	0.0089209281635946
																	Acot9	-0.00787603804267444	0.0089209281635946
																	Cenpc1	0.00627602304484924	0.0089209281635946
																	Prps1	-0.00772020583235236	0.0089209281635946
																	Nol12	0.0123785405340713	0.0089209281635946
																	Vps18	-0.00879949383052363	0.0089209281635946
																	Helq	-0.00697382787222828	0.0089209281635946
																	Arl5c	0.00679044778230314	0.0089209281635946
																	Ensa	0.00599648607481852	0.0089209281635946
																	Nup133	0.00811775281625709	0.0089209281635946
																	Osgin2	0.00859171626916247	0.0089209281635946
																	Gimap7	-0.0099696738302385	0.0089209281635946
																	Tmem245	0.00781708487259601	0.0089209281635946
																	Gm10136	-0.0154130007754891	0.0089209281635946
																	mt-Nd2	-0.0336575588266723	0.0089209281635946
																	Suds3	-0.00691874711493216	0.0089209281635946
																	Mpc1-ps	0.0131049027016331	0.0089209281635946
																	Trbv12-2	-0.00640456550263745	0.0089209281635946
																	Cnppd1	-0.0058565152266362	0.00898501882889341
																	Tef	-0.00788674264759534	0.00904327887278834
																	Tbcel	0.00708200973188141	0.00917178920562736
																	Rgs16	0.0113246508612436	0.00918807955870709
																	Plekha5	0.00737904756911543	0.00918807955870709
																	Srprb	0.00692042299411439	0.00918807955870709
																	Gucy1a1	-0.0141078223085748	0.00918807955870709
																	Zfp850	0.00887178253447728	0.00918807955870709
																	Gm42878	0.00785893076831012	0.00918807955870709
																	Sdcbp2	-0.0097969058293398	0.00930400273705793
																	Parl	0.00768110028887733	0.00930400273705793
																	Atp5k	-0.0073608461250363	0.00930400273705793
																	St8sia6	0.0121940698427512	0.00950741892097314
																	Gzmb	-0.0112783473237926	0.00950741892097314
																	Zkscan17	0.00873093886831765	0.00950741892097314
																	Itsn2	-0.00612977413960416	0.00950741892097314
																	Esyt2	-0.00654872266573481	0.00950741892097314
																	Mtdh	0.00667450491249929	0.00950741892097314
																	Myl12a	0.00874056753268749	0.00950741892097314
																	Pnpla2	-0.0124101798876213	0.00950741892097314
																	Cd1d1	0.00792707294731537	0.00950741892097314
																	Edem1	-0.00632163769737249	0.00950741892097314
																	Gprin3	-0.00900750332915258	0.00950741892097314
																	Vwa8	0.00777137921109424	0.00950741892097314
																	Calcrl	0.00737080004506905	0.00950741892097314
																	H2ac4	-0.0300257256227695	0.00950741892097314
																	Patj	-0.00939275524458695	0.00950741892097314
																	Setd5	-0.00728385363948258	0.0095252410492042
																	Ppp1r13b	0.012235286826745	0.0095728591904952
																	Bud13	0.00871156521818747	0.00959868522168446
																	Gm10643	-0.0219774482446853	0.00959868522168446
																	0610040B10Rik	0.0194632805449879	0.0095993180869227
																	Nxpe3	-0.0271170813479214	0.00960302600017706
																	Xpot	-0.00723432634104874	0.00963589711641402
																	Dscam	-0.0372772398101208	0.00963589711641402
																	Gm20008	0.00946960741778873	0.00963589711641402
																	Ywhag	-0.00989107029771147	0.00990619318111123
																	Ftl1-ps1	-0.0240836442398109	0.00990619318111123
																	Tmem267	-0.013031975266399	0.00990619318111123
																	Acap2	0.00788498172094559	0.00992051134735258
																	Dglucy	-0.0154365224712714	0.00993088743267839
																	Sap18	0.00694481504950024	0.00993088743267839
																	Casp7	-0.00753730943638757	0.00993088743267839
																	Twnk	-0.0103741726868804	0.00993088743267839
																	Nabp1	-0.00670898188223505	0.00993088743267839
																	Gabarapl2	-0.00791731195444823	0.00993088743267839
																	Tipin	-0.0106417929105424	0.00993088743267839
																	Zbtb7a	0.0149521483130471	0.00993088743267839
																	Tmem64	0.00705839361390998	0.00993088743267839
																	Pde12	-0.00863177403844852	0.00993088743267839
																	Cdc25c	-0.0154812015637299	0.00993088743267839
																	Ncald	-0.0217225097669961	0.00993088743267839
																	2210408F21Rik	-0.019025926698882	0.00993088743267839
																	Polm	-0.010089804455396	0.0099575404504415
																	Supt7l	-0.00777356494155147	0.0100154723281096
																	Top2a	-0.00816747297828201	0.010115409480901
																	Smim10l2a	0.0113849806144279	0.010115409480901
																	Uty	0.00869874594292402	0.010115409480901
																	Gm37909	-0.0153625190089515	0.010115409480901
																	Kri1	0.0108000716312505	0.0102415160059266
																	Aplf	-0.0171988051394547	0.0103376629204814
																	Nedd4l	-0.0142453323096491	0.0104869634701937
																	Glmp	-0.00920627466235459	0.0105395315509227
																	Tab2	0.00816228054024409	0.0105395315509227
																	Dpy30	-0.00891341932180482	0.0105395315509227
																	Sgo2a	0.0130066308926907	0.0105395315509227
																	Pdcl3	-0.00866467519840392	0.0105395315509227
																	Rbbp5	0.00802440040050712	0.0105395315509227
																	Scamp3	-0.042371066975797	0.0105395315509227
																	Arhgdib	-0.0113288169450235	0.0105395315509227
																	Sec13	0.00880775105994518	0.0105395315509227
																	Med17	0.00795471925460066	0.0105395315509227
																	Pdpr	-0.00991796984851716	0.0105395315509227
																	Kidins220	-0.00725228879201826	0.0105395315509227
																	Btbd7	-0.00818562356988691	0.0105395315509227
																	Fam83g	0.0316666783986809	0.0105395315509227
																	Prdm9	0.0167699647087627	0.0105395315509227
																	Erich1	0.00910059484505527	0.0105395315509227
																	Sntb1	-0.00809805870361874	0.0105395315509227
																	Mta2	-0.00808470832457843	0.0105395315509227
																	Ttc9c	-0.00727649661803238	0.0105395315509227
																	Pdcd2l	-0.0130572850500117	0.0106692624303079
																	Phf21b	0.0148378734469017	0.0106692624303079
																	Plscr3	0.0144647634648458	0.0106692624303079
																	Dnajc19	0.00955671029792684	0.0106692624303079
																	Cct2	-0.0079240833319874	0.0106692624303079
																	Usp35	-0.0114250987345716	0.0106692624303079
																	Slc9a7	0.00990034457345129	0.0106692624303079
																	Ankrd9	0.0171049752038972	0.0106692624303079
																	Ago1	0.0109359737663243	0.0106692624303079
																	H2-Eb1	0.0384403308715253	0.0106692624303079
																	Snu13	-0.00771890721456272	0.0106692624303079
																	Il1rl2	-0.0225807317190295	0.0106692624303079
																	Trav9-1	0.0193956510438478	0.0106692624303079
																	Guf1	-0.00907116856234766	0.010674868322646
																	Lysmd2	-0.0129482053523648	0.010674868322646
																	Gm17690	0.0156006647745124	0.010674868322646
																	Lef1	0.0144315055274338	0.0106935489434227
																	Anxa4	0.00992392108653989	0.0106935489434227
																	Nelfa	0.0085942412567299	0.0107106355866052
																	Gm10778	-0.0526834602387024	0.0107579546349219
																	Rnf214	0.0115375889508177	0.0108469165496639
																	Mrm1	0.0149017997168433	0.0108503583946609
																	Ddit3	0.0167038190625186	0.0108503583946609
																	Gm47246	-0.0217254230409277	0.0108503583946609
																	Psmb6	0.0101354384370657	0.0108725760587503
																	St8sia1	0.0146241374593484	0.0109256220346807
																	Rfwd3	-0.0106539776080762	0.0109256220346807
																	Gm53012	-0.0117392531288361	0.0109256220346807
																	Stx17	-0.00937925365702514	0.0109511912774544
																	Stx1a	0.0157951462485966	0.0109992462943683
																	St6galnac3	-0.0117716527583831	0.0109992462943683
																	Tmem256	0.0143836370721702	0.0109992462943683
																	Prkra	0.0132343293085589	0.0110469259868603
																	Ano6	-0.00961444543307161	0.0110469259868603
																	Srp54b	-0.0118085241152332	0.0110469259868603
																	Rps19-ps1	0.0175781948220384	0.0110964581747469
																	Ubqln4	0.0110218427277188	0.011146031573514
																	Parg	0.00783658183536407	0.011146031573514
																	Traf1	-0.0115732662133891	0.011146031573514
																	Pdk2	0.0258085976356894	0.011146031573514
																	H3c2	-0.0342122159993916	0.011146031573514
																	4632427E13Rik	-0.0116347675717944	0.011146031573514
																	H2-T10	-0.00934856528887957	0.011146031573514
																	Btf3-ps1	0.0153486107752419	0.011146031573514
																	Gm38253	0.0189766016706126	0.011146031573514
																	Gm43544	0.0219053497478005	0.011146031573514
																	H2bc6	-0.0167301915311033	0.0111689193881598
																	Mink1	-0.00795839461341814	0.0111943378508507
																	Nkiras1	-0.0104935873811661	0.0111943378508507
																	Calcoco1	0.00944388901321704	0.0111943378508507
																	Cd38	0.011120855035403	0.0111943378508507
																	Mpeg1	-0.0679789865195015	0.0111943378508507
																	Trim65	-0.00916087793735869	0.0111943378508507
																	Itprip	-0.0126696534679618	0.0111943378508507
																	Atg4b	0.00965219458612402	0.0112240127711098
																	Creb3	0.0101241206000127	0.0112240127711098
																	Lat2	-0.0137034643318477	0.0112383523760179
																	Tbca	0.008303035640907	0.0112442004647906
																	Sdhd	-0.00792605898392568	0.0113189990289968
																	Tbp	-0.00870571229232589	0.0113335663584683
																	Slc25a46	-0.00834255409451237	0.0113335663584683
																	Ecpas	-0.00789307971386192	0.0113335663584683
																	Pms2	-0.00828803536205427	0.0113335663584683
																	6330418K02Rik	0.0164757532801555	0.0113335663584683
																	Pkmyt1	0.0121332883008956	0.0114053209397897
																	Lix1l	0.0209262315222353	0.0114053209397897
																	Swsap1	-0.0135127544173665	0.0114053209397897
																	Gm10521	-0.0225315085464639	0.0114458599337253
																	Neil1	-0.01147368617131	0.0115166117155096
																	Nat10	0.0110745158267838	0.0115221894133999
																	Galnt9	0.0208637596389685	0.0115221894133999
																	Sv2a	-0.0244491204198426	0.0115221894133999
																	Ctdspl	0.0186803973099213	0.0115221894133999
																	Gm15387	-0.0480598811261151	0.0115221894133999
																	Wbp2	0.0126409776021083	0.0115227568583332
																	Itga10	-0.0237619220287018	0.0116195177035349
																	Ankrd28	0.00821530667333409	0.0116204658573863
																	Lrpprc	0.00966313195907613	0.0116204658573863
																	Atp5b	-0.00822486982375907	0.0116204658573863
																	Ppip5k2	0.00885237105540254	0.0116204658573863
																	Fancm	-0.00966724528855654	0.0116204658573863
																	Zfp420	0.0158955318708169	0.0116204658573863
																	H2-Ab1	0.0563863707824495	0.0116204658573863
																	Gm4202	-0.0127483364707191	0.0116204658573863
																	Dgcr8	0.00979674059288031	0.0117371052262675
																	Pkdcc	0.0306099156621315	0.0117371052262675
																	Gnl1	0.0109174392598415	0.0117371052262675
																	Prorsd1	-0.0108286130931373	0.0117371052262675
																	Rnps1	0.008143813577435	0.0117371052262675
																	Tbc1d22b	-0.0128585163843294	0.0117371052262675
																	Ksr2	0.0323693407120307	0.0117371052262675
																	Stk40	0.00910984152782236	0.011751535455394
																	Lasp1	-0.0087692949938272	0.0119055545084458
																	Rbx1	-0.00880790586650925	0.0119093206528079
																	Hars	-0.0107681571806718	0.0119712327595329
																	Mthfd1	-0.0160951357262651	0.0120033985147046
																	Commd8	-0.0094535205550122	0.0120053805668401
																	Sco2	0.0175258143846712	0.0120053805668401
																	H13	0.00790826073866835	0.0120607772182826
																	Ogdh	-0.0154871473642288	0.0120607772182826
																	Rogdi	0.0173128053465281	0.0120607772182826
																	Psma7	0.0109631430113667	0.0120607772182826
																	Ecm1	0.0404529499605178	0.0120607772182826
																	Cdkn2c	-0.0104860051096346	0.0120607772182826
																	Pgpep1l	0.0230665821139002	0.0120607772182826
																	Bbs2	0.0160460652921523	0.0120607772182826
																	Dpagt1	-0.0425227215461163	0.0120607772182826
																	Anapc10	0.013453307960773	0.0120607772182826
																	N4bp2	-0.011933491958651	0.0120607772182826
																	Pex26	-0.0128005396052446	0.0120607772182826
																	Rhog	-0.0121657141944329	0.0120607772182826
																	Gm15265	0.0154135714849397	0.0120607772182826
																	Gm8251	-0.0216107243607571	0.0120607772182826
																	Uvssa	-0.0192157764171151	0.0121030952276112
																	Ppan	-0.00971692641587188	0.0121881139253806
																	Plekha7	0.0140363190455136	0.0121881139253806
																	Clpx	-0.0100921219532157	0.0123067278645775
																	Fxr2	-0.00954683635252684	0.0123067278645775
																	Trbv19	0.0170615180124778	0.0123067278645775
																	Fam174b	-0.0171068590508924	0.0123067278645775
																	Rbm3-ps	0.0242046854461281	0.0123067278645775
																	Prr13	-0.0152287524373718	0.0123833605489362
																	Abhd2	0.00954605281089106	0.0123982948777512
																	Gm43654	0.0221599190326201	0.0123982948777512
																	Gm10335	-0.0206226945480824	0.0124367707316727
																	A130010J15Rik	-0.0187248335813727	0.0124367707316727
																	Wbp4	-0.0109896331076469	0.0124813760898675
																	Ino80	0.0126861859752336	0.0124813760898675
																	Atrn	-0.00926475334398825	0.0124893820728734
																	Trmt12	-0.012991199606264	0.0124893820728734
																	Commd10	0.011909591908467	0.0124893820728734
																	Polb	0.0103728173777664	0.0125780012835027
																	Ube2t	0.0123833635983857	0.012672051051622
																	Svbp	0.0140536411724646	0.012672051051622
																	Parp1	0.0098928204207266	0.0126982838539378
																	Myo19	-0.0171384219510543	0.0127252728105993
																	Pet100	-0.0103281100549751	0.0127252728105993
																	Tm9sf1	0.0138036220410579	0.0127337881673418
																	Ubb	-0.00908393796091455	0.0127337881673418
																	Rpa2	-0.011452073646953	0.0127337881673418
																	Ift88	0.0237720056536364	0.0127337881673418
																	Apc	-0.00950846134282275	0.0127755337699995
																	Ctdp1	0.0109216013087294	0.0128179988449586
																	Slc2a6	-0.0263352966103858	0.0128179988449586
																	Nudt18	0.0148801773603063	0.0128450090930313
																	Fpgs	0.0189273414388981	0.0128835827085831
																	Nmnat2	0.0206665726435191	0.0129384581701369
																	Ahi1	0.0145782945829141	0.0130819828238258
																	Nudt3	-0.00940713458972625	0.0131794216219656
																	Cibar1	-0.0125538907547929	0.0131794216219656
																	Fancd2	-0.0169321003794923	0.0131794216219656
																	Tcp11l2	0.00942443317393182	0.013209656898194
																	Mknk1	0.0141974716172981	0.013209656898194
																	Ubl7	0.012741247501505	0.013209656898194
																	Gm44751	-0.0242410020933755	0.013209656898194
																	Hadhb-ps	-0.0232393881977784	0.0132156226024568
																	Adarb1	0.0181004559841397	0.0132825011191994
																	Slc25a39	0.0178654582245467	0.0133175311772071
																	Gm7105	-0.0223631072807558	0.0133175311772071
																	Vav3	-0.0112307088779773	0.013390932559587
																	9130230N09Rik	-0.0295400171603304	0.013390932559587
																	Nol8	0.0113293232154855	0.0134933504354511
																	Gm11870	0.0212174408259643	0.0134943995734996
																	Phlda3	0.0200946911104741	0.0135165841877777
																	Txndc9	-0.00972033641116585	0.0135165841877777
																	Tmem191c	0.0113935612707227	0.0135193553050532
																	Klhl28	-0.0110573581734124	0.0135266010308102
																	Ppp2r5b	-0.0165756666040369	0.0135266010308102
																	Ulk3	-0.0148587124070175	0.0137059606208094
																	Sec23b	-0.00958072831678735	0.0137107647131893
																	Smarca5-ps	-0.0283672627523029	0.0138035063890761
																	Trmt6	0.0114934167060777	0.0138341697570133
																	Lilr4b	-0.0185438186760919	0.0138869728899812
																	Cenpt	0.0133999986151453	0.0139029968946572
																	Rnf227	0.0224078050991665	0.0140434279739196
																	Rnf113a2	-0.0147887896492889	0.0140434279739196
																	Togaram1	-0.0116831706433964	0.0140884867680754
																	Tceanc	0.0150431978156464	0.0140973068366228
																	Gm14168	0.0298308630499508	0.0140973068366228
																	H2-T-ps	0.0152836245186365	0.0140973068366228
																	Zbtb25	-0.0114587339784557	0.014117566212708
																	Gm38302	-0.0250924659623244	0.014117566212708
																	Baz1b	-0.00962192039735507	0.0142547419186534
																	Glg1	-0.0105736066956704	0.0142547419186534
																	Tgfbr1	-0.0105413029953582	0.0142547419186534
																	Prune1	-0.0148931631597051	0.0142547419186534
																	Ppp2r3c	-0.0103253636286563	0.0142547419186534
																	Pxn	-0.0117652399272209	0.0142547419186534
																	Ip6k2	-0.0124411124611509	0.0142547419186534
																	Usp54	-0.0152615042957646	0.0142547419186534
																	Ahdc1	-0.0162066037976886	0.0142547419186534
																	Trav14n-2	0.109136478787046	0.0142547419186534
																	Themis	-0.0129937010087902	0.0143403510503627
																	Hells	-0.0135573785282549	0.0144082047146909
																	Trafd1	0.0120312706036403	0.0144082047146909
																	Snrpe	-0.0105770943581488	0.0144082047146909
																	Crlf2	-0.0144519069832819	0.0144592755045193
																	Brpf1	0.0102001928577554	0.0144777910567823
																	Gm33782	-0.0235811923901102	0.0144777910567823
																	Ddx28	0.0139173249518293	0.0147002207215208
																	Nt5c	-0.0129547592251228	0.0148860622010389
																	Cpped1	-0.0145220832682232	0.0148860622010389
																	Smg1	-0.0104709566176597	0.0149288824411589
																	Irf2bpl	-0.0142597984261305	0.0149288824411589
																	Cd4	-0.0119121060992793	0.0149361854551826
																	1700096K18Rik	-0.0282077628006561	0.0149399082536937
																	Zhx1	-0.010534063186568	0.014980288510974
																	Eef1d	0.0111121607694869	0.014980288510974
																	Syne2	-0.0150165139729824	0.014980288510974
																	Fktn	0.01852052450462	0.01505813155337
																	2610002M06Rik	0.011510117124214	0.01505813155337
																	Krr1	-0.0130526694133416	0.0150635594921834
																	Aldh1b1	-0.0218808238466533	0.0151203327965733
																	Rbis	0.0117799855527735	0.0151203327965733
																	Strn	-0.0106720435569887	0.0151913445602426
																	B3gnt3	-0.0191297236760415	0.0151913445602426
																	Gna12	-0.0133026134365684	0.0152310919920023
																	Pip4k2b	0.0131664769248516	0.0152310919920023
																	Ankrd49	-0.0130007938417148	0.0152310919920023
																	Pcdhgb5	-0.029182981724416	0.0152310919920023
																	Gm42856	-0.0220935349421197	0.0152310919920023
																	Ms4a6d	-0.018934247045464	0.015266306463707
																	D930048N14Rik	0.0323709004272175	0.015266306463707
																	C2cd3	-0.0128065370632487	0.0154066056307253
																	St7l	0.0136538090271071	0.0154875077901815
																	Fam160a2	0.0227566522291883	0.0155015606675367
																	Pfkl	0.0136238140074843	0.0155634942748296
																	Tgs1	-0.0115243339178651	0.0155634942748296
																	Paics	0.0113881990334363	0.0155634942748296
																	Ube2f	0.0102014911903262	0.0155634942748296
																	Gm47963	0.0295958167093737	0.0155634942748296
																	Tiam2	-0.0365225375920969	0.0156298280007307
																	Trim7	-0.0401722156138261	0.0156298280007307
																	Npas4	-0.029132286763344	0.0156298280007307
																	Rnaseh1	0.0140345675412872	0.0156561177613588
																	Gnpda2	-0.013495503258535	0.0156561177613588
																	Qsox1	0.011965930599302	0.0156561177613588
																	Zfp60	0.0148177579340798	0.0156561177613588
																	Dock8	-0.0155550613143808	0.0156561177613588
																	H3c4	-0.048718330078797	0.0156561177613588
																	Cox20	-0.0127879137619987	0.0156611397821636
																	Antxr2	-0.011928766438061	0.0156611397821636
																	Atf7ip	-0.0163091564069278	0.0156611397821636
																	AW554918	0.0164511152650593	0.0156611397821636
																	Ing1	-0.0106264942544873	0.0156611397821636
																	Dcp1a	0.0134356321317894	0.0156842971788794
																	Csnk1d	-0.00975192910228434	0.0156842971788794
																	Dnajc6	-0.033558582150698	0.0156842971788794
																	Cmtm4	-0.016323308854621	0.0156842971788794
																	Gm49463	-0.0268577309870947	0.0157231447069184
																	Melk	0.0159791591082333	0.0158441128496752
																	Zik1	0.0230088724755444	0.0164262610327054
																	Dbndd2	-0.0187160684897636	0.0164843618951451
																	Dync1h1	-0.0162709606051544	0.0164843618951451
																	H2aw	-0.0496596517339114	0.0164843618951451
																	Gm9754	0.0282476015708181	0.0164888373194909
																	Dnmbp	-0.0131098505934202	0.0165013632135395
																	Gmpr2	0.0197793272201651	0.0167007357243274
																	Ap1ar	0.0130228962150706	0.0167007357243274
																	Senp3	-0.0108066622424874	0.0168796916034605
																	Cfap298	-0.0170787571081892	0.0168796916034605
																	Pdcd11	-0.015696103390888	0.0168796916034605
																	Tmem260	0.0154200676948279	0.0168796916034605
																	Gemin4	-0.0475161148527838	0.0168796916034605
																	Gm3055	-0.013986745090191	0.0168796916034605
																	Cnot10	0.0109095288681358	0.0170297042010527
																	Tdrd7	0.0171820116730636	0.0170474309265699
																	Brk1	0.011494972673196	0.0171106063805726
																	Prkcb	0.0118359568008823	0.0172414154065098
																	Slc30a4	0.027427155212614	0.0172550878935413
																	Insr	-0.0117484911979291	0.0172596869484822
																	Osbpl3	-0.0133677343374174	0.0172596869484822
																	Metap1d	0.0146390777857812	0.0172596869484822
																	Gm37090	-0.0169438357199898	0.0172596869484822
																	Zmynd11	-0.0120231118100461	0.0173162267572226
																	Shcbp1	-0.0182115545862956	0.0173162267572226
																	Gtpbp2	0.0138201763027405	0.0173162267572226
																	Ypel3	0.0124260758465067	0.0173162267572226
																	Suclg2	0.0130743298493835	0.0173162267572226
																	Hjurp	-0.0110723089589168	0.0173520806084606
																	Tmem115	0.0140588552043186	0.0174342906360048
																	Katna1	-0.0150495834163353	0.0174342906360048
																	H1f2	0.0205545674284147	0.0174342906360048
																	Inpp4b	0.0111625368901212	0.0174342906360048
																	Parp16	0.0276846299809772	0.0175562249873025
																	Eif3b	0.016806608612927	0.0175986269824319
																	Ppme1	-0.011817122738072	0.017607089557457
																	Zfp968	0.147522836375818	0.0176143313451676
																	Gramd1a	-0.0133061895119855	0.0176941755747272
																	Zfp955b	-0.0143833876182051	0.0176941755747272
																	Zfp945	0.0156754633085729	0.0177507503501406
																	Scfd2	0.0138963704509509	0.0177975711453584
																	Dhx58	-0.0156951611593066	0.0178326479586224
																	Xpo4	0.0117470004538999	0.0178923732500854
																	Sirt4	0.0227521843387949	0.0178923732500854
																	Kctd7	0.0348238380096064	0.0178923732500854
																	Oaz1	-0.0125487080609384	0.0178923732500854
																	Phc1	-0.0139055834734261	0.0178923732500854
																	Serpinb6b	-0.0160216150732196	0.0178923732500854
																	Aak1	-0.0145346059336687	0.0179757520909589
																	Ttbk1	-0.0139198017289451	0.0180471370490488
																	Psma2	0.0157781635744444	0.0180471370490488
																	Gtf3c6	-0.0144620716059002	0.0180471370490488
																	Hspbap1	0.0242390647016245	0.0180471370490488
																	Nceh1	-0.014117647192832	0.0180471370490488
																	Tnks1bp1	0.0134160759030923	0.0180471370490488
																	Wdr62	0.019467514647908	0.0180471370490488
																	Tex2	-0.0150406785208286	0.0180471370490488
																	Zxdb	0.0148870959613607	0.0180471370490488
																	Plscr1	-0.0161108612900224	0.01807418508347
																	Renbp	0.0294666431104945	0.0182967764278092
																	D730003I15Rik	0.0335957395771663	0.0182967764278092
																	Trav12-3	0.0336825961474685	0.0182967764278092
																	Ppm1h	-0.0173571110366596	0.018381976301816
																	Cebpzos	0.0202909387896885	0.0184432407839291
																	Neurl1b	0.0266221434079977	0.0185318011476544
																	Slain1	-0.0121652616423679	0.0185318011476544
																	Skida1	0.0297392414796566	0.0186239512806418
																	Ccnb1	0.0206721937338061	0.0187654688280413
																	Alkbh6	0.0189198158788573	0.0187654688280413
																	E230016M11Rik	0.0337873354736503	0.0187654688280413
																	Gm37531	0.0209841999546018	0.0187654688280413
																	Apex2	0.0174447098352882	0.0187863980513921
																	Ldlrap1	-0.0157895168922114	0.0187863980513921
																	Gm49616	-0.0221848018779986	0.0188248941412917
																	Ap4e1	0.0152507985243185	0.0188698130014155
																	Traf5	0.0248328486641206	0.0188748685208012
																	Vcpip1	-0.0159845764862252	0.0188748685208012
																	Nudt21	-0.0120019626507105	0.0189742355917683
																	Gm47798	0.0306018872180011	0.0189742355917683
																	6030443J06Rik	-0.0333313553048607	0.0190251251461456
																	Dtx2	0.0167876781034452	0.019077306699622
																	Eif2s3x	-0.0122404902831609	0.019077306699622
																	Armcx3	0.0166080499086953	0.019077306699622
																	Gm10509	-0.0244822040996009	0.019077306699622
																	Txndc16	0.0156411470733375	0.0191782002878987
																	Ska3	-0.0181435350118102	0.0191782002878987
																	Slc15a2	0.0202167975994269	0.0191782002878987
																	Slc23a2	-0.0158240730404491	0.0191782002878987
																	Ddx51	-0.0194423070919191	0.0191782002878987
																	Exo1	0.0260601717985969	0.0191782002878987
																	Pigw	0.0382291667913499	0.0191782002878987
																	Zfp938	-0.0209174725000434	0.0191782002878987
																	2610005L07Rik	0.0144806592597265	0.0191782002878987
																	Traj11	0.0233106075742693	0.0192652101739057
																	G3bp1	-0.0112168804674343	0.0193350775550197
																	Bysl	0.0187330245547867	0.0193350775550197
																	Rell2	-0.0308880240672439	0.0194012464248531
																	Khsrp	-0.0143887483436578	0.0194269211156456
																	Mrps25	-0.0159326625772743	0.0194269211156456
																	Foxred2	0.0195792161081797	0.0194269211156456
																	Hsf1	-0.0138663896258235	0.0194269211156456
																	Tnfsf13b	-0.0401345106905647	0.0194269211156456
																	Qars	0.0132874255620106	0.0194269211156456
																	Pank1	-0.0314373105013687	0.0194269211156456
																	Rundc3b	0.0223639999866843	0.0194269211156456
																	2610024D14Rik	-0.02816156139312	0.0194269211156456
																	Atp8b2	-0.0126517334543309	0.0194920832770764
																	Smtn	0.0275663186502976	0.0195467730441843
																	Usp53	0.0147265279553554	0.0195467730441843
																	Prcp	-0.0240022324331932	0.0195467730441843
																	Notch2	0.0177364384431063	0.0196716747326476
																	Mecr	-0.0217391419850909	0.0196716747326476
																	Gm49392	-0.0371066573667056	0.0196716747326476
																	Ggps1	-0.0144558362891068	0.019750748646695
																	Ercc8	-0.0184734432441463	0.019750748646695
																	Gm44745	-0.0324304214370282	0.019750748646695
																	Mpp5	-0.0152763063679655	0.0197698573503596
																	Mplkip	0.0185619274793197	0.0197709610812483
																	Cd7	0.070018764906193	0.0198613606347526
																	Jdp2	0.028553598528432	0.0198613606347526
																	Cchcr1	0.0195278509121683	0.0198932780179793
																	4833420G17Rik	-0.0138977090177743	0.0198932780179793
																	U2af1l4	0.0471129195580819	0.0198932780179793
																	Mthfd2	0.0133249843671394	0.0199058496486805
																	Cd247	0.013679151784769	0.0199058496486805
																	Ndufa1	-0.0139636549914469	0.0199058496486805
																	Smurf2	-0.012619570796747	0.0199058496486805
																	Noxo1	0.0332320252740395	0.0199058496486805
																	Fkbp3	0.0149218606037302	0.0199058496486805
																	Polr2h	-0.0173148418595245	0.0199058496486805
																	Zfp839	-0.0235482926967356	0.0199058496486805
																	Ajuba	0.0319869227435669	0.0199058496486805
																	Tbc1d5	0.0158115969630505	0.0199058496486805
																	Exosc8	-0.0166023646087537	0.0199058496486805
																	Emilin1	-0.0377100251216597	0.0199058496486805
																	Dstyk	0.0153659123186463	0.0199058496486805
																	Cd2bp2	0.0143132286486503	0.0199058496486805
																	S1pr1	0.0155495999973325	0.0199058496486805
																	Zfp84	-0.0161515129233103	0.0199058496486805
																	Zfp1	0.0183201621680378	0.0199058496486805
																	Zfp467	-0.018477743360548	0.0199058496486805
																	Ctdsp2	-0.0174188914821856	0.0199058496486805
																	H2-Q2	0.100720995076428	0.0199058496486805
																	Snord43	0.022661601275822	0.0199058496486805
																	Gm43769	0.0290032660938952	0.0199058496486805
																	Dus2	0.0190219134928421	0.0199572280230081
																	Trp53	-0.0548322101919367	0.0199572280230081
																	Gemin8	-0.0209668719529856	0.0200517009035367
																	Selenow	-0.0136207909315471	0.0201359035385671
																	Map3k3	0.0125011397410864	0.0202325951977759
																	Gpld1	0.0288672124172775	0.0202325951977759
																	P3h1	-0.0318244876568748	0.0202325951977759
																	Per3	0.0219776547192489	0.0202325951977759
																	Gpn3	0.0146876265525568	0.0202325951977759
																	Gatc	-0.02989562895387	0.0202325951977759
																	Trim3	0.0252702750518387	0.0202325951977759
																	Acer2	0.0317787349030065	0.0202325951977759
																	Sptan1	-0.0131246002202125	0.0202325951977759
																	Trav3-3	-0.0267678848656286	0.0202325951977759
																	Trav7-6	0.0423168921784128	0.0202325951977759
																	Rangap1	0.0140441847603766	0.0203870543418432
																	Tmcc1	-0.0156765328064795	0.0203870543418432
																	F13a1	-0.110651350618941	0.0203870543418432
																	Tmem185b	0.0143012025524745	0.0203870543418432
																	Obi1	0.0201518999761375	0.0204251394275352
																	Rnf7	0.0153108936309788	0.0204251394275352
																	D8Ertd738e	0.017673520514802	0.0204444469117173
																	Tbc1d13	-0.0138430373660553	0.0204444469117173
																	H4c8	-0.0321048094924724	0.0204444469117173
																	Ndufb2	-0.0163286204385893	0.0204700458482058
																	Anapc1	-0.0153164914072327	0.0204700458482058
																	Atp5g3	-0.0132804857837808	0.0204700458482058
																	Pdia6	0.0131624154177618	0.0204700458482058
																	Ccdc88c	-0.013311806835869	0.0204700458482058
																	Nsun2	0.0140188120264649	0.0204700458482058
																	Sugt1	0.0131415518574243	0.0204700458482058
																	Herpud1	-0.0169208534171224	0.0204700458482058
																	Fanca	-0.0231909721017101	0.0204700458482058
																	Icmt	0.0136973937842798	0.0204700458482058
																	Gpr45	0.0363611797491452	0.0204700458482058
																	Magi3	-0.0207433013802722	0.0204700458482058
																	H2aj	-0.0180954236658905	0.0204700458482058
																	Ttc32	0.0294218114054252	0.0204700458482058
																	Gm44250	0.0319643013309405	0.0204700458482058
																	Mx1	0.0233618888012316	0.0205106951746756
																	Bcl7a	-0.0269995711376537	0.0205106951746756
																	Ctps2	0.0136625096859516	0.0205106951746756
																	Gramd1b	-0.0131129423691035	0.0205106951746756
																	H4c1	0.0721158430573862	0.0205106951746756
																	Usp4	0.0155866004801429	0.0205236752380128
																	Il1rap	0.0199420199331783	0.020547021994019
																	Sclt1	0.0218066392084288	0.0206152791714852
																	Trim28	0.0136470822584461	0.0206751472108295
																	Abr	-0.0131410336490471	0.0206751472108295
																	Cd74	-0.028481349714669	0.0206751472108295
																	Phospho2	-0.0153981712556312	0.0206751472108295
																	Zdhhc1	-0.0338691341947719	0.0206751472108295
																	Card6	-0.023300777667081	0.0206751472108295
																	Spidr	-0.0173551086728566	0.0206751472108295
																	Gphn	-0.0196678533474869	0.0206751472108295
																	Rasd1	-0.0445730882390933	0.0206751472108295
																	Wdr61	-0.0150160198377132	0.0206751472108295
																	Zfyve26	0.0160310768182907	0.0206751472108295
																	Gm6204	-0.0337714105249113	0.0206751472108295
																	Gm43052	0.0424605761776675	0.0206751472108295
																	Gm44260	-0.0366276631405157	0.0206751472108295
																	H2-Q5	-0.0192336704811029	0.0207270584305285
																	Ap1m1	0.0243088496119729	0.0207271402821579
																	Nars2	0.0222116761663232	0.0207271402821579
																	Cdc5l	-0.013707819000542	0.0207271402821579
																	Ncoa4-ps	0.0356428048696562	0.0207761736853758
																	Pdcd2	0.0172773923412046	0.0208337281281687
																	Slc39a14	0.0172676640385186	0.0208337281281687
																	Abcb1a	0.0210490513132793	0.0208337281281687
																	Rps15a	0.0147387230433371	0.0209136635339374
																	Hcfc2	0.016162316024954	0.020947195664217
																	Zbtb18	-0.0187189915393666	0.020947195664217
																	Gm16565	-0.0208690771884153	0.020947195664217
																	H3c8	0.0849433120609545	0.020947195664217
																	Ap2m1	0.0162677151622626	0.0209531089738682
																	Gm17241	0.0322286903448787	0.020986371711772
																	Fmnl3	0.0154956030599018	0.0210645746669015
																	Ndc1	0.0210878626235798	0.0210645746669015
																	Jrkl	0.0185577305587805	0.0210645746669015
																	2810004N23Rik	0.0172137041415499	0.0211469232676775
																	Zc2hc1a	0.0366797165270266	0.0211469232676775
																	9630013D21Rik	0.0220275043538334	0.0211469232676775
																	Plekha2	0.0143999611908089	0.0211535956588302
																	Akap12	0.0209316797100929	0.0212134704959938
																	Itk	0.0184910053907368	0.0212315980941326
																	Tlk2	-0.0151811553630361	0.0212315980941326
																	Abcd3	-0.0214942599160833	0.0212315980941326
																	Atp2a2	-0.0188886115689272	0.0212315980941326
																	Cnpy4	0.0152899546611631	0.0212315980941326
																	Fsd1l	0.0313150016062499	0.0212315980941326
																	H2ac13	-0.0662270551865296	0.0212315980941326
																	Slc1a5	0.0147994936577386	0.0212979077526306
																	Aspm	-0.0224947830231727	0.0212979077526306
																	Sec23ip	0.0140710807587842	0.0212979077526306
																	Ttll1	0.0249175716566282	0.0212984988819954
																	Oas3	0.0176413043431543	0.0212984988819954
																	Cox7b	0.0157465327261678	0.0213205863808139
																	Odr4	0.0164115831179829	0.0213551192732556
																	Man1a2	0.0152995080884085	0.0214010279144911
																	Rab24	-0.0154100939018548	0.0214010279144911
																	Exosc7	0.0180995759913369	0.0214464734971281
																	1110065P20Rik	-0.0241443038342821	0.0214464734971281
																	Fam177a	-0.607141339932476	0.0214464734971281
																	Trim30d	-0.01986614190666	0.0216533904751673
																	Cog3	0.0144937097144212	0.0217694281637863
																	Pik3c2a	-0.0148916838789681	0.0218369536116056
																	Gm17494	-0.0367431017191844	0.0218369536116056
																	Smpd4	-0.0184086961451611	0.0219026107182304
																	Nup93	0.0179969575280026	0.0219026107182304
																	Mical2	0.0325033365936061	0.0219026107182304
																	Arhgap35	0.0170540870411222	0.0219469649318472
																	Ncaph2	0.0151252399182188	0.0220424440028999
																	Tmem80	0.0270345908708541	0.0220849375156258
																	Adam19	0.0175530950458653	0.0222503979908614
																	Chsy1	0.0174612798160671	0.0222503979908614
																	Zfp551	0.0289972361098481	0.0223396491240328
																	Prpf8	-0.0147151655945361	0.0225335386146032
																	Aip	-0.0280585059811832	0.0225335386146032
																	Ccdc93	0.018548360680303	0.0225335386146032
																	Gpr89	0.0198064534348914	0.0225335386146032
																	Aqr	-0.0163003327301768	0.0225335386146032
																	Wdr35	-0.038443854011467	0.0225335386146032
																	Rpl39	-0.0143846333031244	0.0225335386146032
																	Prr14	-0.0169301927055994	0.0225757492631468
																	Zfp53	-0.0151585146540354	0.0225757492631468
																	Tex15	-0.0402297614378913	0.0226600348915823
																	Kmt2a	-0.0202071836198117	0.0227078606837679
																	1110004F10Rik	-0.0152717379553345	0.0227078606837679
																	Htra2	-0.0240772052683795	0.0227078606837679
																	Peg13	0.0174246723881106	0.0227078606837679
																	Zdhhc20	-0.016282549577069	0.0228548448343503
																	Zfp365	-0.0305854530467776	0.0228548448343503
																	Pwwp2a	0.0172094259174352	0.0228548448343503
																	Nsun3	-0.0202440697598221	0.0228548448343503
																	St3gal1	0.0254149803118263	0.0229480579014278
																	Sla	0.0187196137841831	0.0229480579014278
																	Neu3	0.0238202317687383	0.0229480579014278
																	Dido1	-0.0150676350064634	0.0229480579014278
																	Trav9n-4	0.0360411026065147	0.0229480579014278
																	Amfr	-0.0138235485626298	0.0229540144285864
																	Tg	-0.0245392918589911	0.0229540144285864
																	H1f3	0.0320424055315548	0.0229680257656385
																	Anapc7	-0.0176185112514534	0.0231626801117856
																	Pdcd5	-0.0167256765337903	0.0231626801117856
																	Cdk19	0.0215897981596951	0.0231626801117856
																	Borcs7	0.0336455691296034	0.0231626801117856
																	Cdc45	-0.0260411022621686	0.0233227911361517
																	Dhx40	0.0156943178533141	0.0233227911361517
																	Utrn	-0.0171177899918084	0.0233227911361517
																	Atp5l	-0.0188946758981241	0.0233227911361517
																	Rpl9-ps6	0.0299326667227234	0.0233227911361517
																	Trmt10a	0.0246218555029849	0.0233592630187226
																	Disp1	-0.0250368149296546	0.0233592630187226
																	Krcc1	-0.0180651721392065	0.0233890179052189
																	Ankrd52	-0.0159497552326471	0.023631874427364
																	Gm10180	0.0363704704736692	0.023631874427364
																	Ube2a	-0.0196603514185036	0.0236494334777168
																	Pias3	0.0216013863305002	0.0237243683942606
																	Nudcd1	0.0198848103318919	0.0237243683942606
																	Irak2	-0.0176967572295311	0.0237243683942606
																	Nfkbid	0.0268193266503376	0.0238388598693579
																	Spsb2	-0.0346015143178145	0.0238388598693579
																	Dpy19l3	-0.021723967087051	0.0238388598693579
																	Immt	0.0166717447553911	0.0238388598693579
																	Wdr91	-0.0206459367350524	0.0238388598693579
																	Dzip3	0.0211478496501719	0.0238388598693579
																	D430020J02Rik	-0.0352359275507179	0.0238388598693579
																	Arhgdia	0.0240979193984493	0.0238714514554807
																	Pidd1	-0.0240264395479053	0.0238714514554807
																	Prmt3	-0.0173241530111095	0.0238714514554807
																	C2cd2	0.0230344578867807	0.0238714514554807
																	Prrg1	0.0317181582443078	0.0238714514554807
																	Slco3a1	-0.016869473059225	0.0238959982248857
																	1700001L05Rik	-0.0522150944323899	0.0238959982248857
																	Gm15583	-0.0653052879446138	0.0238959982248857
																	Cs	0.0216206228518629	0.0239974048455192
																	Ube2l3	-0.0180496362381612	0.0239974048455192
																	Shtn1	-0.0347743200343918	0.0239974048455192
																	Dcaf7	0.0148094905924323	0.0239974048455192
																	Ckap2	-0.0254630482023285	0.0240156162853821
																	Tbx6	-0.0254196306105156	0.0240335117067436
																	Senp6	-0.0158259836521642	0.0240335117067436
																	Chd9	0.0146411395022719	0.0240335117067436
																	Gm4735	0.0455356735891292	0.0240335117067436
																	Ccdc136	0.0371184528107155	0.0240808085934919
																	Wbp1l	0.0149923774678064	0.0240808085934919
																	Ppif	-0.02043967684285	0.0242553218614048
																	Nsd1	0.0145747965597476	0.0242810360295065
																	Zfp568	-0.0192677400276895	0.0242810360295065
																	Gmfg	0.018207524244985	0.024285115968467
																	Gm49502	0.0399922007074939	0.024285115968467
																	Xab2	-0.0164046240225025	0.0243321512412192
																	Larp4b	0.0168814694598413	0.0243947686649101
																	Traj13	0.0416290776254679	0.0243947686649101
																	H2ac8	0.0925466360926475	0.0245269844821853
																	Fancb	0.0334266568866152	0.0245982346540694
																	Pelo	-0.0282237605440743	0.0246270547974678
																	Gm14410	0.0256215111721777	0.0246270547974678
																	Chst14	0.0403381195292257	0.024639855512356
																	Tnfrsf9	-0.0245415998614095	0.0246691111311188
																	Penk	-0.0297917004980463	0.0246691111311188
																	Eif3h	0.0153182942412952	0.0247247790463177
																	Cdk16	0.0192029222118067	0.024752204545921
																	Nsdhl	0.0279469769005799	0.024752204545921
																	Smad1	-0.0266395545469837	0.0247786362259546
																	Gdpd5	-0.0268297898073925	0.0247786362259546
																	A430088P11Rik	0.0400948898533218	0.0247786362259546
																	Polr2a	0.0163649411410481	0.024781388045365
																	Cmss1	-0.0326392768161658	0.024781388045365
																	Copa	0.0162496399952753	0.024781388045365
																	Smu1	0.0178882180526074	0.024781388045365
																	Golga3	-0.0166936032608836	0.024781388045365
																	Itpr2	0.0199138464344667	0.024781388045365
																	Ankib1	0.0146866337680146	0.024781388045365
																	Trrap	-0.0554240459185485	0.024781388045365
																	Prkaa1	0.0206816768632537	0.024781388045365
																	Lgals8	0.0174641517473111	0.024781388045365
																	Numbl	-0.0339482913424878	0.024781388045365
																	Mndal	-0.0173244094934787	0.024781388045365
																	Gm21092	-0.0285036706777875	0.024781388045365
																	Atp6v1g1	-0.0222843117010586	0.0248150603417149
																	Xpo6	0.0216220985729139	0.0248701673774558
																	Cnot4	-0.0178217671165853	0.0248701673774558
																	Trir	-0.0162429423679784	0.0248701673774558
																	Septin11	-0.0203450860118424	0.0248701673774558
																	A430093F15Rik	-0.025853326061022	0.0248701673774558
																	Gm14494	-0.0467992953166136	0.0248701673774558
																	Pced1a	-0.0195433530665058	0.0249806193470107
																	1500009L16Rik	0.0265515436116406	0.0249806193470107
																	Parpbp	-0.0313042138536584	0.0250326917469726
																	Cep250	0.0257199490039253	0.0252326886183569
																	BC048403	-0.0548087920966545	0.0252326886183569
																	Cfp	0.0484899558327545	0.025234827978183
																	A330035P11Rik	-0.0435341936495739	0.025234827978183
																	Gvin-ps2	-0.0359067858654853	0.025256553159485
																	Tsc2	0.0206757231500218	0.0253900984419784
																	2610507B11Rik	-0.0186796337731184	0.0253900984419784
																	Srd5a3	-0.0250590825725199	0.0253900984419784
																	Slc25a15	-0.0293513762374924	0.0253900984419784
																	Rasgrp2	0.0280076541787474	0.0253900984419784
																	Ss18	-0.0159102427497837	0.0253900984419784
																	Rps13-ps1	0.0419417492543181	0.0253900984419784
																	Gm9531	-0.0353521768165528	0.0253900984419784
																	Rabep1	-0.0175447690401092	0.0254554723212629
																	Fabp5	-0.0304991264307466	0.0254554723212629
																	Vps29	0.0190898140015512	0.0254554723212629
																	S1pr2	-0.0188390111486105	0.0254554723212629
																	Cd3eap	0.0337241717348989	0.0254554723212629
																	Gm39556	-0.0480724537079631	0.0254554723212629
																	Gnrh1	-0.0441870471749912	0.025801472529478
																	Terf2	0.0187229037648607	0.025801472529478
																	Gm37212	0.0336465241795509	0.025801472529478
																	Parp8	0.0203905006189046	0.0259416054150895
																	Prkd3	0.0197604208356401	0.0259973964022453
																	Gas2l1	-0.0259433472978385	0.0260767473921869
																	Arhgap5	-0.0191117612773701	0.0260767473921869
																	Msh2	-0.0236840400145002	0.0262472613374073
																	Inpp5a	-0.0216216114515904	0.0262472613374073
																	Ndufb9	0.0199292141984332	0.0263113319169643
																	Tchp	0.0249830239715141	0.0263886991706879
																	Grap2	-0.0164079806323085	0.0263886991706879
																	Bcap31	0.017520369543826	0.0264251107442615
																	Psen1	0.0180384629927901	0.0264251107442615
																	Casp6	0.0235525229988604	0.0264251107442615
																	Gucy1b1	-0.0415146077284966	0.0264251107442615
																	Tm2d1	0.025741020878639	0.0264251107442615
																	Fgf16	0.0465066636415115	0.0264251107442615
																	Traf3ip1	-0.0276912059726772	0.0264251107442615
																	Tbc1d19	0.0394406814837618	0.0264251107442615
																	Trim62	-0.0369410643762173	0.0264251107442615
																	Eid2	0.0387604877874678	0.0264251107442615
																	Fry	0.0237281242720149	0.0264251107442615
																	Zdhhc13	0.020181816587914	0.0265128424584038
																	Scd2	-0.0617184168983579	0.02682575915603
																	Pcnt	0.0212031706062621	0.026845887409094
																	B4galt3	0.0195307601001824	0.026845887409094
																	Klrb1f	-0.0379043774584912	0.0268486177290074
																	Rnf220	0.0165128115316049	0.026869791646706
																	Apaf1	-0.0214945940176558	0.0268737976171547
																	Cks1b	0.0245419465998678	0.0270400280290861
																	Frmd5	-0.0406905321721307	0.0270789206407061
																	H2ac11	0.0891802447261467	0.0270789206407061
																	Trip11	-0.0163802375375269	0.0270845537205221
																	Rbl1	0.0167935724010518	0.0270845537205221
																	Tspoap1	-0.02585795223777	0.0272457656172289
																	Lrrc29	-0.0369612509366894	0.0272457656172289
																	Samsn1	-0.0221098795854507	0.0272800833617628
																	Abhd14a	-0.0327048616500397	0.0272800833617628
																	Ppp1r10	0.0251224482019765	0.0274344590509973
																	Kdm5c	-0.0188209078577024	0.027514702762433
																	Fbxo27	-0.0488853805371153	0.0275239305845435
																	Fut7	-0.0250101019449368	0.0275816202869028
																	Riox2	0.0362058577507671	0.0276010664900887
																	Sp1	-0.0193373857099387	0.0276107808503919
																	Stap1	0.022807554737854	0.0276107808503919
																	Polr1d	-0.0189626768442013	0.0276107808503919
																	Hmces	0.0225286038634584	0.0276107808503919
																	Tmem42	0.0292304198122865	0.0276107808503919
																	A430035B10Rik	-0.0377414794574437	0.0276107808503919
																	Rpl9-ps4	-0.0487357049613064	0.0276107808503919
																	Kansl2-ps	0.0435528981149914	0.0277956899080022
																	2810403D21Rik	0.0366081198219472	0.0278747999532381
																	Cpsf2	0.019098883361714	0.0279457316384251
																	Lgals9	0.0237264151998617	0.0280245767751069
																	Morc2a	-0.0170387921409222	0.0280245767751069
																	4932438H23Rik	-0.0324934868642896	0.0280245767751069
																	Ofd1	0.0215501840176139	0.0280245767751069
																	B9d2	0.0247664512478633	0.0280245767751069
																	Gm37963	-0.0557503862059762	0.0280245767751069
																	Itpr1	0.0196330956340716	0.0280593009914103
																	Adk	-0.0201621573422069	0.0280744277864075
																	Cyc1	-0.0184826677585404	0.0281498941223503
																	Uprt	-0.0317993970060522	0.0281498941223503
																	Gm33989	0.0224729628447645	0.0281498941223503
																	Casp9	0.0368713756148702	0.0281810362063429
																	Rassf1	0.0206953239715097	0.0282541771935949
																	Ccdc50	-0.0215649731570412	0.0282541771935949
																	Prkch	-0.0214427138117336	0.028274370394674
																	Tet3	0.0255269277800688	0.0283193623163954
																	Gm42658	0.0575905170353093	0.0283193623163954
																	Mmachc	0.0422874115587999	0.0283635434212498
																	Ucp2	-0.0215851602462495	0.0283635434212498
																	Ap2b1	0.0206029980984828	0.0283635434212498
																	Wdtc1	-0.0239407397116992	0.0283635434212498
																	Pgap3	0.0295971734416734	0.0283635434212498
																	Gtf3c3	0.0207594904950766	0.0283635434212498
																	Nup188	0.0246817764703866	0.0283635434212498
																	Mpzl3	0.0273311457339482	0.0283635434212498
																	Ighj2	0.0455375206418981	0.0283635434212498
																	Traj27	0.0436140925953796	0.0283635434212498
																	Trav9n-3	0.046696526618204	0.0283635434212498
																	Tlr7	-0.036346352210952	0.0284878544976973
																	Mtch2	0.019878841565242	0.0285176686464455
																	2700049A03Rik	0.0204979260107164	0.0285176686464455
																	Snord104	-0.0342235295656554	0.0285176686464455
																	9630010A21Rik	-0.0446344473192471	0.0285176686464455
																	Alcam	-0.0206093251542263	0.0285895445299083
																	Gpn1	0.0205972685864496	0.028595139946745
																	Rad17	0.0210383426319721	0.0287433537016149
																	Tnfrsf23	0.0448339133298365	0.0288092148310601
																	5033430I15Rik	0.0386923711842031	0.0288092148310601
																	Ada	0.0304022958285888	0.0288185439256798
																	Heatr9	0.0509736110379325	0.0288185439256798
																	Nabp2	0.0254383472711454	0.0288185439256798
																	Col9a3	0.0407966794376251	0.0288185439256798
																	Adipor2	0.018268214711068	0.0288185439256798
																	Pcgf3	-0.0243708243132962	0.0288185439256798
																	Gtf2h5	0.0186703474375664	0.0288185439256798
																	Nubpl	-0.0493110775702601	0.0288185439256798
																	Zcchc7	0.017787765875404	0.0288185439256798
																	Rmi2	0.0326567789642434	0.0288185439256798
																	Abitram	0.0331165254170667	0.0288185439256798
																	Bptf	-0.0225100007176879	0.0288185439256798
																	Amer1	0.0263268462758934	0.0288185439256798
																	Coa6	0.0368188558354546	0.0288185439256798
																	Elmod3	0.0342769237447457	0.0288185439256798
																	Dph6	-0.0340633713190903	0.0288185439256798
																	Nol7	-0.0197209810227188	0.0288185439256798
																	H4c6	-0.0772448954341416	0.0288185439256798
																	H3c3	0.077573029199578	0.0288185439256798
																	Trbd2	0.0278371507651409	0.0288185439256798
																	Gm29094	-0.0702240098832143	0.0288185439256798
																	Sap30l	0.0240027686465894	0.0289072135163043
																	Pea15a	-0.0213458451149703	0.0289533614246054
																	Arhgap30	0.018543266626959	0.0289827000711774
																	H2af-ps2	-0.150316788424973	0.0290449658614742
																	Zswim8	0.0189840700993772	0.0290576349003644
																	Siae	-0.0325714389480105	0.0290866404069433
																	Micu1	0.0198910568082819	0.0290866404069433
																	Dcaf8	0.0186881968966562	0.0290866404069433
																	Vps39	0.0190014376993812	0.0290866404069433
																	Dnmt3b	0.030292478725133	0.0290866404069433
																	Ilvbl	0.0221459181222625	0.0290866404069433
																	Vrk2	0.0274563091526465	0.0290866404069433
																	Rps27a	0.0212563046430586	0.0290954785792342
																	Hpse	-0.0384649034976129	0.0290954785792342
																	Cib2	-0.0511496311447134	0.0290954785792342
																	Taf5l	0.0198278413389577	0.0290954785792342
																	Elmo1	-0.0182108039991663	0.0291144354663906
																	Hpgds	-0.0372601462613237	0.029114504492594
																	Ppp2r3d	0.0252096348939178	0.0291677679027366
																	Traj20	-0.0462445964380785	0.0291973102027633
																	Tubb6	-0.0572423994603339	0.0292464018280494
																	Itga3	0.0280861553626289	0.0292758413306775
																	Blvra	0.0196320320857997	0.0292758413306775
																	Mdm1	0.0250257362600984	0.0292758413306775
																	Myadm	-0.0476141925301591	0.0292758413306775
																	Cenpv	-0.0403313926346663	0.0292771374014747
																	Pcmtd2	-0.0215523884029803	0.0292771374014747
																	Panx1	-0.0210742795582742	0.0292771374014747
																	Map4	-0.0196748579085432	0.0292771374014747
																	Tpcn1	0.0336979571886025	0.0292771374014747
																	Snord3a	0.0396492782632769	0.0292771374014747
																	Cst7	0.0221442675910463	0.0293317828146889
																	Ncstn	0.0213442647709037	0.0294630235198389
																	Tbc1d25	0.0347956504989628	0.0294630235198389
																	Rps16-ps2	-0.246845861285152	0.0294630235198389
																	Wdr77	0.0206286574381137	0.0295217832948881
																	Nifk	-0.0206062491093841	0.0295217832948881
																	Heatr3	0.0232500329455356	0.0295217832948881
																	Gm48611	0.0425435356988459	0.0295217832948881
																	Timm9	-0.0330079134341341	0.0295449430218452
																	Gcc2	-0.0212002264781563	0.0295449430218452
																	Rpl11	0.0215282698238857	0.0295449430218452
																	Mrpl23	0.0240263527306996	0.0295804017691788
																	Stxbp3	-0.0235451939618438	0.0296684314163582
																	Mttp	-0.0497249727558111	0.0296684314163582
																	Prkab1	-0.0244323538042958	0.0296684314163582
																	Swap70	-0.0179021641313117	0.0296684314163582
																	Mrps35	-0.0208870331101742	0.0296684314163582
																	Efhd2	-0.0315743461225576	0.0296684314163582
																	H4c3	-0.0366828527630095	0.0296684314163582
																	H2-DMb1	-0.0620022621889	0.0296684314163582
																	Gm13340	-0.0330120711649059	0.0296684314163582
																	Gm37663	-0.0478112624479357	0.0296684314163582
																	Pex3	0.0216270708635164	0.0298307326975664
																	Mfn2	0.0317061065741058	0.0298803232483824
																	Praf2	-0.0302102502446533	0.0298803232483824
																	Phrf1	-0.0210574534065558	0.0298803232483824
																	Mboat1	0.0330180693487065	0.0298803232483824
																	D030028A08Rik	-0.0452451929899942	0.0298803232483824
																	Mindy3	0.0211301424765777	0.0299209162909069
																	H2-T22	0.0212636331868508	0.0299209162909069
																	Uqcrb	0.0219775594931824	0.0300113266921597
																	Trip6	0.0336710761142356	0.0300113266921597
																	Sytl2	-0.0300486978520189	0.0300113266921597
																	Dcps	0.022891619472244	0.0300113266921597
																	Dcbld2	-0.0381031459734268	0.0300113266921597
																	Traj24	-0.0383216284135695	0.0300113266921597
																	5730405O15Rik	-0.0551329636743286	0.0300113266921597
																	Nuf2	-0.0287295402155745	0.0300390047453276
																	Kif15	-0.0308697622704502	0.0301383860090309
																	Bet1l	-0.028713583102652	0.030143499541419
																	Inpp4a	-0.0244453251340323	0.030143499541419
																	Ankrd13a	0.0218150158646711	0.030143499541419
																	Camkmt	-0.0454007816063406	0.030143499541419
																	Ifi213	0.0313912731580605	0.030143499541419
																	Ubl5	-0.0199897861389305	0.030143499541419
																	Ints2	0.0241600512751118	0.0302467856641791
																	Cyb5r1	0.0332154417680056	0.0303525733761389
																	Pim2	0.0245914201268311	0.0304468868308497
																	Rp9	0.0204820322703439	0.0304468868308497
																	Exoc1	-0.0197220123978963	0.0304468868308497
																	Zfp280b	0.0211931315944893	0.0304468868308497
																	Ptafr	0.0628465682166654	0.0304468868308497
																	Mphosph8	-0.0260775825434842	0.0304468868308497
																	9330151L19Rik	0.032727470104675	0.0304468868308497
																	Mtmr3	0.0209316955911696	0.0304929698226519
																	Txn2	-0.132532887900946	0.0305796745321704
																	Acly	0.0178434646003267	0.0305796745321704
																	Soat1	0.0206966770305825	0.0305796745321704
																	Supt20	-0.0212662589711048	0.0305796745321704
																	Nsmaf	0.0204317838143364	0.0305796745321704
																	Snord85	0.0544171094065402	0.0305796745321704
																	Gm44699	-0.0672251741495145	0.0305796745321704
																	Fgl2	0.0277152471572727	0.0307895896650075
																	Gm6034	0.0392822725016101	0.0308051698588239
																	Ppp1r8	-0.0223898583750265	0.0308362369241477
																	Taf1a	0.0283332109960617	0.0308412756478297
																	Sephs1	0.0226432032800641	0.0308415165878961
																	Pbx2	0.0204204302260173	0.0308415165878961
																	Glyr1	0.0187594614034788	0.0308629904901099
																	Cops5	-0.0220393351950683	0.0308629904901099
																	Wdr59	0.0257033123131983	0.0308629904901099
																	Gm9761	0.0549790507909448	0.0308629904901099
																	Camk4	0.022924292805706	0.0308629904901099
																	Cdk5rap2	-0.0250992816927503	0.0308629904901099
																	Ube2q1	-0.0190232773796097	0.0308629904901099
																	Zfpm1	-0.082008520175349	0.0308629904901099
																	Traj19	-0.0431600903075333	0.0308629904901099
																	Gm36298	0.0446223521359094	0.0308629904901099
																	Iqgap2	-0.0274239694081462	0.0309443578235944
																	Ifnar1	-0.0180162160605663	0.0309443578235944
																	Xaf1	0.0211243214020379	0.0309443578235944
																	H2ac20	-0.0423481591883039	0.0309443578235944
																	Tfdp1	0.0268520802362306	0.030977562460371
																	Ccdc84	-0.0288399460926758	0.030977562460371
																	Bola3	-0.0286694548113783	0.030977562460371
																	Gpatch2	-0.0233924792973856	0.0310092525721183
																	Zc3h12d	0.0229875844288582	0.0310092525721183
																	Ctsb	-0.0191492288052748	0.0310898022714518
																	Orc2	-0.0275944837057813	0.0310898022714518
																	Herc2	-0.0204573244286906	0.0310898022714518
																	Arhgap33	-0.0750972434212647	0.0310898022714518
																	Rps16	-0.267298866877102	0.0310898022714518
																	BC065397	0.0423667799610012	0.0310898022714518
																	Trav5-4	0.0540879897722197	0.0310898022714518
																	Jpt2	0.0260449242519728	0.0311776092438994
																	Enox2	0.0305503970060564	0.0312836253658793
																	Stam	0.0226073171266675	0.0314447593998579
																	Capsl	-0.0554620720761033	0.0314447593998579
																	Rwdd4a	-0.0360096055987814	0.0314877221333901
																	Imp4	-0.0194460202445197	0.0315598091672487
																	Rgp1	0.0286837548890097	0.0315598091672487
																	Zcchc8	-0.02146069366053	0.0315598091672487
																	Ppp1r16b	-0.0268982357196782	0.0315598091672487
																	B430306N03Rik	0.0620674931728935	0.0315598091672487
																	Ttc7	0.0241551624837584	0.0316002036097685
																	Psmc3	0.0206714901241813	0.0316125325356343
																	Ptgfrn	-0.0259474599533322	0.0316125325356343
																	Casc1	0.0547620962499375	0.0316125325356343
																	Cracr2a	-0.0306718213971215	0.0316125325356343
																	Wdr83	-0.0483515081414023	0.0316364214865578
																	Ccng1	-0.023551587499564	0.0316364214865578
																	Ppp1r7	-0.0407937420255196	0.0316364214865578
																	Gpnmb	0.0483663218574167	0.0316364214865578
																	Serpina3f	-0.0400602638632869	0.0316364214865578
																	Lysmd4	0.0284314222851951	0.0317203375908356
																	4930430F08Rik	0.0425633385975591	0.0317203375908356
																	Kifc5b	-0.0411845964141055	0.031756970122043
																	Serpinf1	-0.0554430543658038	0.0317574700465964
																	Dvl3	-0.0301540345133641	0.0317574700465964
																	Gm20517	-0.0535420436499281	0.0317574700465964
																	Cdc37l1	-0.0199973486788957	0.0317574700465964
																	Ldb1	0.0212671891655846	0.031804577571275
																	Samd1	-0.0259284670333021	0.031804577571275
																	Apbb1	0.0473230543391833	0.0318216132034663
																	Rnf122	0.0293086875879058	0.0318216132034663
																	Gm44280	0.0525886955228394	0.0318216132034663
																	Bloc1s2	0.0244222889081558	0.0318609989181116
																	Lgals3bp	-0.0233580700253072	0.0319237350966768
																	Bax	-0.0206713412170532	0.03196600739836
																	Pgm2	-0.0233231917329826	0.03196600739836
																	Rpl17	-0.0183830207981224	0.03196600739836
																	Kifc1	-0.0330344767522178	0.03196600739836
																	2410022M11Rik	-0.0484661039341359	0.03196600739836
																	Gm19585	0.0340188443499347	0.03196600739836
																	Sorbs3	0.0560597829431304	0.0320048803276599
																	Xrcc4	0.0282156820612309	0.0320160052128044
																	Uso1	-0.023371109559056	0.0320160052128044
																	Slc38a9	0.0222154050333629	0.0321527313159913
																	Dbt	0.0293587021419521	0.0322590066681387
																	Arid1a	-0.037202652384952	0.0322590066681387
																	Fads1	0.0346240020642542	0.0322590066681387
																	Cops3	0.0210358928877824	0.0322590066681387
																	Mrpl24	0.0218346335565303	0.0322590066681387
																	Pmm1	-0.046926924992449	0.0322590066681387
																	Glo1	0.0261466897060464	0.0322590066681387
																	Zdhhc6	-0.0228112535989755	0.0322590066681387
																	Arl3	0.0375100073674808	0.0322590066681387
																	Smarcc2	0.0254137597202258	0.0322590066681387
																	Mapk8ip1	0.0469712715765492	0.0322590066681387
																	Kif3b	0.0211316595702213	0.0322590066681387
																	Them4	0.045632553350013	0.0322590066681387
																	Clta	-0.0206689912141451	0.0322590066681387
																	Slc4a1ap	0.0204694645633585	0.0322590066681387
																	Uri1	0.0229522974668275	0.0322590066681387
																	Psma1	-0.0238847090767875	0.0322590066681387
																	Elf4	-0.0427990849757681	0.0322590066681387
																	Vps36	0.0218046913107733	0.0322590066681387
																	Tpm4	0.0236122310142838	0.0322590066681387
																	Gnpnat1	-0.0260123508979252	0.0322590066681387
																	Accs	-0.0224564592952122	0.0322590066681387
																	Tmem198b	0.0522736033122597	0.0322590066681387
																	Smcr8	-0.0244280591435443	0.0322590066681387
																	1600012H06Rik	0.027397437237985	0.0322590066681387
																	Cdc42se2	0.0198790868935889	0.0322590066681387
																	Cntrl	-0.0186943757467894	0.0322590066681387
																	Cyb5d2	-0.033628935777973	0.0322590066681387
																	Fkbp15	0.0204740151251449	0.0322590066681387
																	Tox2	0.048234895594663	0.0322590066681387
																	Traj2	-0.0437768183665819	0.0322590066681387
																	BC024978	0.0598438797843099	0.0322590066681387
																	AA414768	-0.0451190358218388	0.0322590066681387
																	Inafm1	0.0488634516705462	0.0322590066681387
																	9230116N13Rik	-0.051310522315309	0.0322590066681387
																	Kcnq1ot1	0.023945372296255	0.0322590066681387
																	Gm43682	-0.0518777762753291	0.0322590066681387
																	Gm49553	0.0508756624063926	0.0322590066681387
																	AC115752.1	0.0589182835972245	0.0322590066681387
																	Cox7c	0.0256901731655569	0.0323121501775839
																	Akap11	0.020326809128224	0.0323121501775839
																	Jtb	0.0258886398831034	0.0323121501775839
																	Aimp1	-0.0227677514850741	0.0323121501775839
																	Fancg	0.029802400423536	0.0323121501775839
																	Crmp1	0.044555796352787	0.0323121501775839
																	Fam151b	0.0477150779026407	0.0323121501775839
																	Lif	0.0367626085164105	0.0323121501775839
																	Cep135	-0.0241310415684961	0.0323121501775839
																	Irgq	-0.0252773753905737	0.0323121501775839
																	Lamtor5	0.0236463896442014	0.0323121501775839
																	Tbccd1	0.0315069119340709	0.0324014784795117
																	Slc25a13	-0.031795296434216	0.0324014784795117
																	Rhot1	-0.0253330139393018	0.0324014784795117
																	L2hgdh	-0.0380797933927259	0.0324014784795117
																	Atp6v1d	0.0215741690941306	0.0324014784795117
																	Ube2v2	0.0230006116764976	0.0324014784795117
																	Nfya	0.0236772849714193	0.0324014784795117
																	Ralgds	-0.0258250068750418	0.0324014784795117
																	Lpcat4	-0.0269814092691665	0.0324014784795117
																	Exosc9	0.0218628608142374	0.0324014784795117
																	Gins4	-0.0265262978741347	0.0324014784795117
																	Topbp1	0.0207801910338541	0.0324014784795117
																	Mcee	-0.0414156774174084	0.0324014784795117
																	Marchf9	0.03853797158122	0.0324014784795117
																	Rspry1	0.0226791331646301	0.0324014784795117
																	H1f4	0.0318834086059322	0.0324014784795117
																	Nav2	-0.0329027944656009	0.0324014784795117
																	Bcas3	-0.0252977257947773	0.0324014784795117
																	H2ac18	0.172585053990853	0.0324014784795117
																	Celsr2	-0.0580581443519125	0.0324014784795117
																	Cd80	-0.0327002146113164	0.0324014784795117
																	Traj33	0.0707359107980379	0.0324014784795117
																	Mllt10	-0.0226167924058171	0.0324378886477154
																	Dennd1a	-0.0268098434477584	0.0324378886477154
																	Zfp830	0.0249260376186768	0.0324378886477154
																	Slc25a35	-0.05171778821716	0.0325298076945443
																	Stard3nl	0.0286886874115804	0.0326218964196595
																	Derl2	0.0262977612900051	0.0326218964196595
																	Man2a1	0.0230496189867645	0.0326218964196595
																	Abhd6	0.0510550018241604	0.0326218964196595
																	Zkscan14	-0.0236491303991984	0.0326218964196595
																	Midn	0.0216150709914552	0.0326218964196595
																	Pde4dip	0.0257947196511995	0.0326218964196595
																	Baz2a	0.0240402313036692	0.0326218964196595
																	Pyurf	-0.0360945346010071	0.0326218964196595
																	Tsnax	0.0348021906521849	0.0326218964196595
																	Phf5a	0.026247049462522	0.0326218964196595
																	Zfp976	-0.0554120781429938	0.0326218964196595
																	F730311O21Rik	0.0498208665886815	0.0326218964196595
																	Gm44321	-0.0569069022780809	0.0326218964196595
																	Traj22	0.0423153132813721	0.0326315453889196
																	Eif2b3	-0.0307843500217044	0.0326456804670057
																	Tmem19	0.0277264099217392	0.0326456804670057
																	Mfhas1	0.0338487375557631	0.0326456804670057
																	Gm7160	-0.0632261651011412	0.0326456804670057
																	Tbck	0.02356286339989	0.0326926760364404
																	Lpcat3	0.0343325931760112	0.0327177287276398
																	Elof1	0.0253298627304547	0.0327183950672955
																	B230219D22Rik	-0.0202716306300288	0.0327183950672955
																	Gm4430	-0.0539285650071972	0.0327183950672955
																	Gbp4	0.0300844102037009	0.0327318403216513
																	Kdsr	0.038598850712467	0.0327439031415101
																	Fmc1	0.04423660256994	0.0327439031415101
																	Ier5	-0.0284105305543209	0.0327439031415101
																	Gvin-ps7	-0.0236271783483039	0.0327439031415101
																	Cd8b1	0.0424379530465784	0.0327586411532185
																	Rad51	-0.155526586679074	0.0328011086213155
																	Ccdc15	-0.0390042059452275	0.0328011086213155
																	Tmem203	-0.0362252285886569	0.0328011086213155
																	Hip1	-0.0287772689788163	0.0328650335283856
																	Ftl1	0.0321419362487017	0.0328650335283856
																	Vkorc1	-0.0665134751131158	0.0328650335283856
																	Sqor	-0.0639056529560925	0.0329321459778358
																	Eif3d	-0.0205144757604951	0.0329321459778358
																	Mark2	0.0379514866040073	0.0329321459778358
																	Fbxl2	0.0533113405173446	0.0329321459778358
																	Gucd1	-0.0397396891616679	0.0329321459778358
																	Rnf38	-0.0222373059266298	0.0329321459778358
																	Mxd4	0.0234196154447738	0.0329321459778358
																	Mrpl35	-0.0258908844516049	0.0329321459778358
																	Pcgf6	-0.029372876141039	0.0329417867363117
																	Junb	0.0448510209331622	0.0329417867363117
																	Arl14ep	0.0247216060316866	0.03300264029957
																	Fmo5	-0.0521602938826432	0.03300264029957
																	Prorp	0.03281409043141	0.0331680513844401
																	Gpr19	-0.0372470273760697	0.0331680513844401
																	Senp7	0.0310049518478533	0.0331680513844401
																	Lrrc8c	-0.0306903396419552	0.0331680513844401
																	Zfp62	0.0271440363494058	0.0332384150200664
																	Uvrag	0.0216412978602505	0.0332998793149936
																	Sel1l	-0.0245489850349349	0.033312787510568
																	Ccndbp1	0.0215459227643653	0.033312787510568
																	Mcub	0.0374234666607503	0.033312787510568
																	Usf3	-0.0307022131885968	0.033312787510568
																	A930007A09Rik	0.0520437524295616	0.033312787510568
																	Pikfyve	-0.0229842269256604	0.0333676050901431
																	Wdr12	-0.0292388425728301	0.0333676050901431
																	Smap1	-0.0254716844070054	0.0333676050901431
																	Gpatch3	-0.0384335853078945	0.0333676050901431
																	Anapc4	0.02247406249259	0.0333676050901431
																	Tpk1	0.0295104404037934	0.0333676050901431
																	Uspl1	0.0239380080296061	0.0333676050901431
																	Cep70	-0.0357137493342128	0.0333676050901431
																	Traj26	-0.0462657696913549	0.0333676050901431
																	Xrn2	0.0218097639204235	0.0334470503995579
																	Slc9a1	-0.0339676808737864	0.0334470503995579
																	Srgap3	-0.0604667034610678	0.0334470503995579
																	Kif22	0.0348225210312225	0.0334470503995579
																	Hrh2	0.0290584727847899	0.0334470503995579
																	Dhx33	-0.0309029291694206	0.0334470503995579
																	1700029I15Rik	-0.0460123485536071	0.0334470503995579
																	Prc1	-0.0317251575125362	0.0335642558728827
																	Cdk17	-0.0245154242942416	0.0335643299521999
																	Kif3c	0.0325216555740643	0.0335643299521999
																	Ptprc	0.022455574951022	0.0335643299521999
																	Gstp2	0.0505023829214186	0.0335643299521999
																	Dnd1	0.0679326242793283	0.0335643299521999
																	Sh3pxd2a	-0.0308998184212725	0.0335643299521999
																	Chchd3	0.0269485898072926	0.0335643299521999
																	Trav17	0.1421445744946	0.0335643299521999
																	Snx5	-0.0205437235138177	0.0336020413800865
																	Gm21926	0.0414292589103768	0.0336020413800865
																	Spata5	-0.0236925785710923	0.0337165006734444
																	Zfp598	0.0300456525309555	0.0337165006734444
																	Trav10n	-0.0565620904070608	0.0337165006734444
																	Gm8226	0.749819676546887	0.0337527947461235
																	Ccdc181	0.038784255009262	0.0338281544679954
																	Mecp2	0.0269896085240493	0.0338281544679954
																	Smc4	-0.0216328568381451	0.0338281544679954
																	Nemp1	0.0385821502713688	0.0338281544679954
																	Tnfaip1	-0.0326635519535801	0.0338475496323361
																	Il1b	-0.285878519570958	0.0338475496323361
																	Ccdc184	-0.178630000020307	0.0338475496323361
																	Trip13	0.0405548107301642	0.0339086654112831
																	Fmnl1	-0.0748544730262461	0.0339086654112831
																	Car7	0.0509570048661433	0.0339331203129847
																	Ccnc	-0.023254407406162	0.0340074912719022
																	Rab37	0.0376956502957509	0.0341923077772333
																	Ndufb8	0.0259910241535935	0.0341923077772333
																	Rab20	-0.0496757367462628	0.0341923077772333
																	Myo1e	-0.0255118969870273	0.0341923077772333
																	Ssh1	0.0240503438925437	0.0341923077772333
																	Dusp28	0.0471339531948056	0.0341923077772333
																	Carmil2	0.0276324865245158	0.0341923077772333
																	Cycs	0.0248211528962159	0.0341923077772333
																	Arl6ip4	0.0260641265229034	0.034362241363096
																	Gtf3c4	0.0258387723207261	0.034362241363096
																	Hpcal1	-0.0251986322171069	0.034362241363096
																	Cd3d	-0.0252979735533381	0.0345950935411683
																	Zmym1	-0.0249666816260041	0.0345950935411683
																	Fxyd5	0.0227144116224821	0.0348181433151427
																	Il2ra	-0.0393380494822397	0.0348181433151427
																	Zfp106	-0.0268346728322439	0.0348181433151427
																	Gm8451	-0.0444020849190742	0.0348181433151427
																	Bcl2a1a	0.0430705257164345	0.0348181433151427
																	Tomm70a	0.0224220228799032	0.0348528197823203
																	Gpat4	-0.0222465806898026	0.0348676862939249
																	E130309D02Rik	0.0283548329858226	0.0349615489619658
																	Eif4a1	0.0223264025541479	0.0349615489619658
																	Gm26583	0.0530158085999122	0.0349615489619658
																	Sdf4	-0.0319228505427739	0.0350600976628453
																	Mrpl43	0.0302352773830605	0.035068809677108
																	Gapdh	0.0233415640695658	0.035068809677108
																	Ptcd3	0.0247537641122877	0.035068809677108
																	Gm8798	0.0806293092079117	0.035068809677108
																	Map2k5	0.026454806865404	0.0351081197968198
																	Coa5	0.0231814447526944	0.0351198105452516
																	Smg6	-0.0246778125507262	0.0351344286798108
																	Prodh	0.0602967946929179	0.0351566943978117
																	P4ha1	-0.0297911323585766	0.0351566943978117
																	Rad51b	-0.0488798234959183	0.0351566943978117
																	Herc4	-0.0295576251897475	0.0351900304848607
																	Celf2	-0.0259315607306106	0.0352180240074784
																	Pou6f1	0.0429186994141926	0.0352180240074784
																	Map3k4	0.0215132004484607	0.0352180240074784
																	Zdhhc17	0.0234326275603134	0.0352180240074784
																	Nepro	-0.0269991999324021	0.0352180240074784
																	BC106179	0.0595049670710157	0.0352180240074784
																	Kif7	0.0501168670848554	0.0352180240074784
																	Gm2531	0.0612334019708871	0.0352180240074784
																	Gm12258	0.0301346649619719	0.0352180240074784
																	Imp3	0.026491045319551	0.035316397612225
																	Swt1	-0.0264928424547716	0.035316397612225
																	BE692007	-0.0392340272285197	0.035316397612225
																	Gm43331	-0.0527242691418158	0.0354571906371234
																	Arnt	-0.0230307244258402	0.0354690765782959
																	Hsd17b4	-0.0419390470685294	0.0354690765782959
																	Pop7	0.0436910148472669	0.0354739629164167
																	Hyi	0.03356710188871	0.0354946510113822
																	Cox6c	0.0242780485576477	0.0354946510113822
																	Ccnh	0.0356133768102143	0.0354946510113822
																	Ppp1ccb	-0.0349361901860638	0.0354946510113822
																	Prrc2a	-0.0430953396289996	0.0355904418797835
																	Gtf2e2	-0.0276746214160796	0.0355904418797835
																	Tigar	0.0290398460566233	0.0355904418797835
																	Pgm3	0.0268550927260534	0.0355904418797835
																	Trbj2-7	-0.0373008259148211	0.0355904418797835
																	Eif4ebp3	-0.0478380182491928	0.0355904418797835
																	Gm37334	-0.041107656919083	0.0355904418797835
																	Ptpra	-0.043100503647551	0.0356292358092058
																	Pdk3	0.0294008338612157	0.0356292358092058
																	Trav7d-4	0.0698419200986117	0.0356292358092058
																	Lmf2	0.0267105907382455	0.0357675611548774
																	Cyb5r3	-0.0275455969446059	0.0358459052252557
																	Pcyox1l	0.0460819709127397	0.0358771252763159
																	Ctsc	-0.0242603566617992	0.0358771252763159
																	Gm3365	-0.0584668412340352	0.0359964043953398
																	Slc35b3	-0.0297770314687352	0.0360456574481938
																	Nup107	-0.0362444231232975	0.0360456574481938
																	Ppp4r1	0.0227394950754161	0.0360456574481938
																	H3c10	0.122656740798665	0.0360456574481938
																	Sult2b1	-0.0590406889851968	0.0360882776910302
																	Plac8	-0.121901339428966	0.0361029029395229
																	Pdgfb	0.0591669524466128	0.0361441779036349
																	C130036L24Rik	-0.0505334737799069	0.0361740709388987
																	Mir142	-0.0395524972766174	0.0361768068456651
																	Clptm1	0.0226560211536679	0.0361804268067346
																	Ndrg3	-0.0405066786444159	0.0362070290336891
																	Rpl22l1	-0.0260099771804878	0.036246549609642
																	Mknk2	0.0330649090759193	0.0362581517729835
																	Dcun1d3	0.0333889828786297	0.0362581517729835
																	Zfp438	0.0547923011159286	0.0362581517729835
																	Tex10	-0.0256125099113216	0.036313367450431
																	Diablo	-0.0311027112783834	0.036313367450431
																	Prdm16	-0.0478194537366979	0.036313367450431
																	Gm7887	0.069348714027753	0.036313367450431
																	Clns1a	-0.0258603270614317	0.0364641841800124
																	Med20	0.0272432018453069	0.0365944010379891
																	H2bc14	-0.048291512943269	0.0365944010379891
																	Wfikkn1	-0.0598379607682747	0.036624580948736
																	Actl6a	-0.0224579088967801	0.0366453083622451
																	Tmem11	0.0284691013828915	0.0366453083622451
																	Zbtb38	0.0258161502213928	0.0366584792521406
																	Dync2h1	-0.0281416596791243	0.0367586482901484
																	Klhdc10	0.0270202358211615	0.0367603215882575
																	Ddx27	0.0233141080353494	0.0369232267847161
																	Gm3020	0.280847834652504	0.0369557306245538
																	Tmed9	0.0258896976123624	0.0373631398378473
																	Rab39b	-0.0382933718842316	0.0374566383936688
																	Asxl1	-0.026531739165612	0.037458056649761
																	Prmt1	0.0328531911353913	0.0375171609544709
																	Lrig1	-0.0263643171691208	0.0376656667056171
																	Hus1	0.0290740641974507	0.0377908826486551
																	Marveld2	-0.037124279686023	0.0377908826486551
																	Brip1os	0.0286711924307298	0.0377908826486551
																	Capn10	0.0360450732259321	0.0379015982495148
																	Gm43672	0.0503116007479457	0.0379573750686158
																	Npepps	-0.0343301060193277	0.0380515121025384
																	Arl6	-0.0624706850863519	0.0380515121025384
																	P2ry14	-0.0644746064793574	0.0380515121025384
																	Gemin5	0.02786932527005	0.0380515121025384
																	4921531C22Rik	-0.0533705516565861	0.0380515121025384
																	5031434O11Rik	-0.0497946412120384	0.0380515121025384
																	Ccdc97	0.0269893059481758	0.0380896430766657
																	Knop1	-0.0314811281901916	0.0381531335506165
																	Snx8	0.0572719699478678	0.0382699057940419
																	Parp14	0.0270039311492259	0.0382699057940419
																	Bach2	0.0453049541170317	0.0382699057940419
																	Gm14440	-0.074896009436577	0.0382699057940419
																	Fam114a2	-0.0396194346540598	0.0384720860528507
																	Pdf	-0.0632784362300643	0.0385447380974844
																	Gm9856	0.0464286814972333	0.0385447380974844
																	S100a4	-0.0295984787536934	0.0385552285276504
																	Setx	0.0274060206385992	0.0385632944094852
																	Pdxdc1	0.025421685326083	0.0387470293676285
																	Nudt8	-0.0611258491544006	0.0387482730409034
																	Rai14	0.0350441122242166	0.0387685142385834
																	Akip1	0.037411850716341	0.0387685142385834
																	Secisbp2l	-0.022557814873137	0.0387685142385834
																	Polr1h	-0.031983275240504	0.0388710432045143
																	Tmem234	0.023063834947218	0.0389199114626428
																	Kdelr1	0.0260704895850864	0.0389691412197686
																	Snapin	0.0362734643518565	0.038986492733864
																	Gm48529	-0.0462090896807354	0.0390856832893696
																	Pja2	-0.0309669914057232	0.0390928580971571
																	Tomm6	0.0323611486935729	0.0391253705349465
																	Zranb3	0.0449059479161332	0.0391650669514901
																	Ccdc138	0.0457032320938258	0.0391650669514901
																	Ankrd16	-0.0300211376538929	0.0391806289981048
																	Rnf144a	0.0399198148798149	0.0391945067369728
																	Fntb	0.0665652263212955	0.0391945067369728
																	Eogt	0.0296645051111775	0.0391945067369728
																	Plxnb1	0.0327814509911838	0.0391945067369728
																	Zfp458	0.0368117945974459	0.0391945067369728
																	Gm47139	0.0721609893112691	0.0391945067369728
																	Blzf1	-0.0315295379524547	0.0392378803809754
																	Gm17435	0.0479281215349673	0.0392378803809754
																	Gm10282	0.0437953136263094	0.0392645473402183
																	Tuba1c	-0.0305166904110313	0.0394750234850842
																	Dhrs13	-0.0750057581655056	0.0395006096331467
																	Gpi1	0.0243640744283157	0.0395006096331467
																	Mphosph9	0.0302868097144565	0.0395006096331467
																	Acsf2	0.0435003703785289	0.0395006096331467
																	Gm8750	-0.0735113053140981	0.0395006096331467
																	Armc2	0.0675563894000025	0.0395263742462874
																	Pwp1	-0.0294750085421933	0.0397065647563596
																	Paqr3	0.0366832828707781	0.0397065647563596
																	Tmem164	-0.0274561526178718	0.0397352327948048
																	Marf1	0.0270662103869547	0.0397352327948048
																	Grpel1	-0.0317942066644928	0.0397859038969656
																	Ppp1r12c	-0.031727317267389	0.0397880760834332
																	BC002059	0.0432599176128756	0.0397880760834332
																	1700055D18Rik	0.0653426577493509	0.0397880760834332
																	Thap2	-0.0348664964052372	0.0399491774648918
																	Traj1	-0.0514579623914582	0.0399491774648918
																	Hmg20b	-0.0354351839731987	0.0400076399967384
																	Zfp994	0.0344345181551053	0.0401160376280488
																	Akt1s1	0.0437197510490756	0.0401330753995447
																	Mtrf1l	-0.0335413962960866	0.0401330753995447
																	Cnrip1	-0.0580321907526223	0.0401330753995447
																	Zfp748	0.0291459192443548	0.0401330753995447
																	Gadd45b	0.112571693402688	0.0402300924745715
																	Gm10101	0.0574919334642411	0.0402300924745715
																	Zfp995	0.0406024643510782	0.0402300924745715
																	Stxbp5	-0.0267692184980265	0.0402791026567165
																	Snx13	-0.0271329974758513	0.0402791026567165
																	Pld2	0.0599202017905423	0.0402791026567165
																	Arl13b	-0.0316892792702442	0.0402791026567165
																	mt-Cytb	-0.0539687871566041	0.0402791026567165
																	Cyb5a	0.0239702248069003	0.0404492817075113
																	Tmem69	0.0470935586935517	0.0404492817075113
																	D330023K18Rik	0.0704606268233282	0.0404492817075113
																	Prkca	-0.0268985926255533	0.0405705894898954
																	Siva1	-0.0495204594759272	0.0405705894898954
																	Relb	-0.0441125690398885	0.0406608971333595
																	Gsn	0.0304517042536809	0.0406608971333595
																	Itch	0.0243585842979342	0.0406608971333595
																	Smad3	0.0336831708670593	0.0406608971333595
																	Taf2	-0.0297188015563909	0.0406608971333595
																	H2-Ke6	0.0322794898129874	0.0406608971333595
																	Gm21811	-0.0287809595768194	0.0406608971333595
																	Gm43305	-0.0515584127511509	0.0406608971333595
																	Slc29a3	-0.0510811724331852	0.0406689066105447
																	Il4ra	0.0285701794762369	0.0406689066105447
																	Otud5	-0.028068873211478	0.0406689066105447
																	Armcx2	0.0358850589499862	0.0406689066105447
																	Batf	0.0400471599198341	0.0406689066105447
																	Nsl1	-0.0668580095276285	0.0406689066105447
																	Fbxl18	0.0358508187768741	0.0406689066105447
																	Zfp984	-0.0295146990669144	0.0406689066105447
																	Ice1	0.0244853615487363	0.0407843336554355
																	Ddx58	0.0259936627308989	0.0407947829401705
																	Hook2	0.0490179115993742	0.0407947829401705
																	Zfp987	-0.0602155874987822	0.0407947829401705
																	Eef1aknmt	0.0323826186065779	0.0408172806914378
																	Tmem38b	-0.0449738769440575	0.0408172806914378
																	Kcmf1	-0.025417468454273	0.0408172806914378
																	9330161L09Rik	-0.0590338500105086	0.0408172806914378
																	Mia3	-0.0238766273365771	0.0408172806914378
																	Rpl7a-ps11	-0.559514795800203	0.0408172806914378
																	1810073O08Rik	-0.0768823022327987	0.0408172806914378
																	Elovl5	0.0244934471325552	0.0408241853922799
																	6330403K07Rik	0.0470340604621819	0.0408301942205502
																	Jade2	0.027305480828083	0.0408301942205502
																	Ly6e	0.0303055488911109	0.0408301942205502
																	Lrrcc1	0.033848277172961	0.0408301942205502
																	Brd7	0.0273942830435371	0.0408301942205502
																	Resf1	0.0292786830991287	0.0408301942205502
																	Cgrrf1	-0.0393697382568861	0.0408301942205502
																	Kti12	0.0309833640532574	0.0408301942205502
																	Gm45351	0.0581138582513721	0.0408301942205502
																	Acsl3	-0.0592865034958384	0.0410537698686814
																	Lgmn	-0.0356132047556532	0.0411448073325737
																	Slc7a6os	-0.030496938001159	0.0411572285192479
																	Adam17	-0.0256506413218777	0.0412433309390713
																	Vps26b	0.0282182457045009	0.0413201432290968
																	Aaas	0.0283920090683171	0.0413201432290968
																	Snx25	0.0306669826707233	0.0413201432290968
																	Gm6560	0.0690480806210469	0.0413603139829442
																	Pja1	-0.0329185841079551	0.0413608202646681
																	Tbk1	0.0245516088024592	0.041409360391274
																	Gm43051	0.0734736920593183	0.041409360391274
																	AC027740.1	0.06996049986759	0.041409360391274
																	Lgals3	0.036149685151512	0.0414386173889421
																	Vars	0.0303111353408471	0.0414675789368155
																	4930523C07Rik	0.0234233679781566	0.0414675789368155
																	Rsph3a	0.0496740550019098	0.041497342979216
																	Psma4	0.0303803417695171	0.0415081824483443
																	Sh3d19	0.0740196205365913	0.0416317447031433
																	Mad2l1	-0.0334545840153489	0.0416317447031433
																	Rdh14	-0.0384207779597832	0.041654976542792
																	4933427D14Rik	0.0597862787167889	0.041654976542792
																	Atp6v1g2	0.0535747528990444	0.0416943209478709
																	Fundc1	-0.0315455931139388	0.0416943209478709
																	Gfod1	-0.0408625298514586	0.0416943209478709
																	Gm37274	0.0629241851984632	0.0416943209478709
																	Pcnx	-0.0266958911004699	0.0418104741181148
																	Creb1	-0.0282272322962754	0.0418104741181148
																	Rab22a	0.0272416695979441	0.0418104741181148
																	Trim41	-0.0301898617739596	0.0418104741181148
																	Pard6g	-0.0568264326976853	0.0418104741181148
																	Ube2n-ps1	-0.0563669562164293	0.0418104741181148
																	Timmdc1	0.0355534691536218	0.0420266043917215
																	Mccc1	0.0476966688870185	0.0420266043917215
																	Med1	0.0253757735258928	0.0420514236820729
																	Sema4b	-0.0289774000256354	0.0420621107517718
																	Tm6sf1	-0.0463978847234516	0.0420621107517718
																	Mtmr1	0.0308688542688168	0.0420704103279609
																	Mocos	0.0417035495887993	0.0420704103279609
																	Prmt6	-0.0375806925850431	0.0420704103279609
																	Slc9a6	-0.0336854133541524	0.0420704103279609
																	2310039H08Rik	-0.0656088835615696	0.0420704103279609
																	Trav12n-2	0.589475658024595	0.0420704103279609
																	Ikzf3	0.0372923910663489	0.0421200079107499
																	Itgb1	-0.0436337792112247	0.0421200079107499
																	Med19	0.0391695252646702	0.0421200079107499
																	Tprgl	0.0247916821885334	0.0421200079107499
																	Ints10	0.0281284298026148	0.0421200079107499
																	Atp6v1h	0.0278725433754605	0.0421200079107499
																	Zfp597	-0.0277757264861482	0.0421200079107499
																	Mcm3	-0.0329307654161071	0.0421200079107499
																	Mdn1	-0.0360428609077923	0.0421200079107499
																	Cdc123	-0.0293264975797531	0.0424187771127429
																	Knstrn	0.0410615803942929	0.0424632155717583
																	Triap1	-0.0368061719828671	0.0424632155717583
																	Mrm2	0.0584688748087792	0.0424632155717583
																	Tram2	0.0408706757594429	0.0424632155717583
																	Snx17	-0.0288340992418513	0.0425122633905823
																	Enpp2	0.0757516556766213	0.0425366938716799
																	Cep89	-0.043979684926753	0.0425366938716799
																	Sumf1	0.0316039344766419	0.0425366938716799
																	Med12	-0.0323696632604646	0.0425366938716799
																	0610009B22Rik	0.050978111430877	0.0425776011053809
																	Mthfr	0.0388845668312569	0.0425776011053809
																	Eml5	0.0340923524310604	0.042609324767259
																	Rnu12	-0.0462063737587961	0.042609324767259
																	Kpna4	0.0301387063311138	0.0426359401604086
																	Lpar2	0.0460601193812757	0.0426359401604086
																	Prrt2	-0.0595836614516261	0.0426359401604086
																	Ighj1	-0.0550512108205219	0.0426359401604086
																	Slc39a6	0.0353802588512118	0.0426931295653449
																	Ikbke	-0.0513647068345473	0.0428231450829668
																	Gm20707	0.0409690542430144	0.0429529025211667
																	Slc35e3	-0.142262037472883	0.0429680744285561
																	Snrnp27	0.0354610529663375	0.0430952290206967
																	Reep5	-0.0416029935927543	0.0430952290206967
																	Ctdnep1	-0.0336804717684694	0.0430952290206967
																	Flcn	0.0340058853786217	0.0430952290206967
																	Card19	0.0429652515016925	0.0430952290206967
																	Immp1l	0.0362775862990529	0.0430952290206967
																	Jade3	-0.0427939381279548	0.0431468264865902
																	Pik3c3	0.034019307113258	0.0432144014162373
																	Tfpt	0.0393134510085675	0.0433575670235577
																	Gatad1	-0.0302773133433764	0.0433575670235577
																	Dcaf12	0.0303068833281207	0.0433575670235577
																	Tacc2	0.0802906296967521	0.0433575670235577
																	Atp1b3	0.0392139111252424	0.0433575670235577
																	Idua	0.0488355244750769	0.0433575670235577
																	Tmem63c	0.0973193449713212	0.0433575670235577
																	Proser3	0.0678003791374996	0.0433575670235577
																	Gm9833	-0.0605536172045112	0.0433575670235577
																	Retreg2	0.0256949885194981	0.0433575670235577
																	Gm15710	0.056850365719223	0.0433575670235577
																	Gm43029	-0.0690078808598596	0.0433575670235577
																	Slc39a1	0.0355007704383544	0.0435591241329722
																	Wwox	0.0406932337429871	0.0437180105427514
																	Tor1b	-0.0324892907044118	0.0437180105427514
																	Gpr153	0.0706888767885583	0.0437180105427514
																	Nqo2	0.0627709176004818	0.0437180105427514
																	Osgin1	-0.138555446715136	0.0437473880340907
																	Gm21982	-0.0764594455261836	0.0437780602156101
																	Yeats4	-0.0330101772696538	0.0438471606611735
																	Dars2	0.0341798617953522	0.0439821370228336
																	Chek2	-0.0721299915250261	0.0439821370228336
																	Traj16	0.0573002112475274	0.0439821370228336
																	Timeless	0.0439503841443075	0.0439965121633401
																	Pigo	0.0477128031444921	0.0439989789104086
																	Myh9	0.0306303913555212	0.0440292840649796
																	Rce1	0.0389122406014743	0.0440292840649796
																	Asb6	0.0394101274646655	0.0440292840649796
																	Uqcc3	0.0419573190754212	0.0440292840649796
																	5830444B04Rik	0.079210348379063	0.0440292840649796
																	Gm3636	0.0433692800532806	0.0440292840649796
																	Gm11131	-0.0329974447365787	0.0440453876089966
																	Ptpn21	0.0538873115671744	0.0441117165011645
																	Zfp952	0.0336338566571252	0.0441117165011645
																	Ankrd44	0.0306779030162272	0.0441117723109975
																	Crtam	0.0804007789968847	0.0441585551431603
																	AC121792.1	-0.407085204712357	0.0441585551431603
																	Psmd14	0.0281919641859336	0.0442315512804026
																	Sun1	0.0344239099785037	0.0442315512804026
																	Dhps	0.0291624637887791	0.0442848189838973
																	Aars	-0.0364333695554237	0.0444003672087058
																	Snora31	-0.0589273478574939	0.0444074904558718
																	Zfp54	0.0433427872390501	0.0444340476831147
																	Abl1	0.0325413317269501	0.0444340476831147
																	Mdh2	-0.0467167302503752	0.0445217606056728
																	Btg2	0.0272959750705615	0.0445217606056728
																	Ctc1	-0.0406263363106764	0.0445217606056728
																	Zfp966	0.165988653041904	0.0445217606056728
																	Gm37677	0.06069730626598	0.0446171533371051
																	Cdc7	0.0316866601665809	0.0448661535727346
																	Snx19	-0.0362197035676057	0.0448661535727346
																	Zdhhc2	-0.0308929493345994	0.0448661535727346
																	Sinhcaf	-0.0279720605157521	0.0448661535727346
																	Mindy2	0.0290621190032821	0.0448661535727346
[truncated: 10,098 more rows]

## Sheet: Figure 3
C	ONTOLOGY	ID	Description	GeneRatio	BgRatio	pvalue	p.adjust	qvalue	geneID	Count		F	Genes_peaks_opened	Genes_up	genes	G	geneID	CellType	HP1	condition	expression		K	cell_ID	umap_1	umap_2	cell_type
	BP	GO:0022408	negative regulation of cell-cell adhesion	15/314	189/16197	4.2885745410087e-06	0.00216649791908122	0.00194120942180915	Hspb1/Pdcd1lg2/Il10/Havcr2/Wnt1/Twsg1/Ctla4/Serpine2/Tnfsf4/Lag3/Casp3/Ubash3b/Lgals7/Tigit/Prnp	15			1	0	Mir804		ENSMUSG00000003882	Naive	HP1a	WT	26887.3605912973			A11_P4_M11	-3.17229284141043	-1.01083571644637	Tex
	BP	GO:0007162	negative regulation of cell adhesion	19/314	283/16197	2.82390147334152e-06	0.00182518165226973	0.00163538574798252	Hspb1/Pdcd1lg2/Il10/Erbb3/Havcr2/Wnt1/Twsg1/Ctla4/Serpine2/Tnfsf4/Plxnd1/Lag3/Casp3/Ubash3b/Coro2b/Muc1/Lgals7/Tigit/Prnp	19			1	0	Zfp879		ENSMUSG00000006179	Naive	HP1a	WT	58.1217196410258			A5_P4_M11	-3.68908275458792	-1.9811540338597	Tex
	BP	GO:0002695	negative regulation of leukocyte activation	14/314	180/16197	1.12927872821557e-05	0.00392266562468956	0.00351475780437563	Hspb1/Pdcd1lg2/Il10/Havcr2/Cd200/Twsg1/Ctla4/Tnfsf4/Lag3/Casp3/Lgals7/Cst7/Tigit/Prnp	14			1	0	Rmnd5b		ENSMUSG00000007659	Naive	HP1a	WT	1069.84926331609			A6_P4_M11	-2.31572498176078	-1.6632042619786	Treg
	BP	GO:0050866	negative regulation of cell activation	16/314	199/16197	1.73059489790239e-06	0.0013422494028131	0.00120267237010017	Hspb1/Pdcd1lg2/Il10/Havcr2/Cd200/Twsg1/Ctla4/Serpine2/Tnfsf4/Lag3/Casp3/Ubash3b/Lgals7/Cst7/Tigit/Prnp	16			1	0	Gm39822		ENSMUSG00000015533	Naive	HP1a	WT	96.3266047031682			A9_P1_M11	-1.23652519080619	-1.03302437992904	Treg
	BP	GO:1903038	negative regulation of leukocyte cell-cell adhesion	11/314	134/16197	6.03616907413036e-05	0.00854093255781704	0.00765278314197607	Hspb1/Pdcd1lg2/Havcr2/Twsg1/Ctla4/Tnfsf4/Lag3/Casp3/Lgals7/Tigit/Prnp	11			1	0	Gm26061		ENSMUSG00000016526	Naive	HP1a	WT	14.7469760038494			B2_P6_M11	2.07233084943315	1.90365283755448	Teff
	BP	GO:0050868	negative regulation of T cell activation	11/314	122/16197	2.53110756558027e-05	0.00490781756966015	0.00439746635472657	Hspb1/Pdcd1lg2/Havcr2/Twsg1/Ctla4/Tnfsf4/Lag3/Casp3/Lgals7/Tigit/Prnp	11			1	0	Cdkl3		ENSMUSG00000017737	Naive	HP1a	WT	2.52024271379629			B8_P6_M11	1.58583329823037	0.682752063552409	Teff
	BP	GO:0051250	negative regulation of lymphocyte activation	12/314	155/16197	4.99929559666427e-05	0.0076266042124937	0.00683353342890847	Hspb1/Pdcd1lg2/Il10/Havcr2/Twsg1/Ctla4/Tnfsf4/Lag3/Casp3/Lgals7/Tigit/Prnp	12			1	0	Gm12205		ENSMUSG00000017897	Naive	HP1a	WT	1531.26276854351			C10_P4_M11	1.18463944103738	-1.42526776524398	Tcyt
	BP	GO:0001818	negative regulation of cytokine production	15/314	264/16197	0.000206807082551729	0.0188409138328895	0.0168816960892398	Prg4/Cd83/Pdcd1lg2/Il10/Havcr2/Cd200/Twsg1/Il1r2/Tnfsf4/Tnfrsf4/Lag3/Rnf128/Lgals7/Tigit/Prnp	15			1	0	Ppp2ca		ENSMUSG00000020009	Naive	HP1a	WT	8391.45663607855			C4_P4_M11	3.57621501591226	4.12073664931443	Tcyt
	BP	GO:0032689	negative regulation of interferon-gamma production	6/314	35/16197	5.11324676443621e-05	0.0076266042124937	0.00683353342890847	Pdcd1lg2/Il10/Havcr2/Tnfsf4/Lgals7/Prnp	6			1	0	Gm12206		ENSMUSG00000020038	Naive	HP1a	WT	3097.80395617961			C5_P5_M11	-1.51611269805411	-0.42516095372054	Treg
	BP	GO:0050863	regulation of T cell activation	20/314	348/16197	1.58134492115356e-05	0.00392266562468956	0.00351475780437563	Efnb2/Hspb1/Cd83/Pdcd1lg2/Myb/Havcr2/Twsg1/Ctla4/Xcl1/Tnfsf4/Il21/Tnfrsf9/Lag3/Casp3/Lmo1/Tox/Lgals7/Tigit/Sox4/Prnp	20			1	0	Skp1		ENSMUSG00000020689	Naive	HP1a	WT	7712.25964862246			C6_P2_M11	-0.267199886774814	2.05365960864213	Teff
	BP	GO:0051249	regulation of lymphocyte activation	25/314	498/16197	1.44628214671334e-05	0.00392266562468956	0.00351475780437563	Efnb2/Hspb1/Cd83/Pdcd1lg2/Il10/Myb/Havcr2/Twsg1/Ctla4/Xcl1/Tnfsf4/Il21/Tnfrsf9/Tnfrsf4/Cd38/Lag3/Casp3/Lmo1/Tox/Lgals7/Klrh1/Tigit/Sox4/Prnp/Ighd	25			1	0	Tcf7		ENSMUSG00000020806	Naive	HP1a	WT	1109.1112435118			C6_P3_M11	1.26810752060434	0.103054454604655	Teff
	BP	GO:0022407	regulation of cell-cell adhesion	22/314	447/16197	6.38697896278221e-05	0.00854093255781704	0.00765278314197607	Efnb2/Hspb1/Cd83/Pdcd1lg2/Il10/Myb/Havcr2/Wnt1/Twsg1/Ctla4/Serpine2/Xcl1/Tnfsf4/Il21/Lag3/Casp3/Ubash3b/Lgals7/Ank3/Tigit/Sox4/Prnp	22			1	0	Gm11186		ENSMUSG00000021069	Naive	HP1a	WT	7.04032703908447			C7_P5_M11	1.37384759094735	-0.240818569382161	Teff
	BP	GO:0032944	regulation of mononuclear cell proliferation	16/314	242/16197	2.09465026656512e-05	0.0045128076298553	0.00404353247364413	Pdcd1lg2/Il10/Havcr2/Twsg1/Ctla4/Xcl1/Tnfsf4/Il21/Tnfrsf9/Tnfrsf4/Cd38/Casp3/Lmo1/Lgals7/Prnp/Ighd	16			1	0	Zcchc10		ENSMUSG00000021298	Naive	HP1a	WT	3633.45950841076			D8_P3_M11	-1.03089226577262	-0.996819565018147	Treg
	BP	GO:0050670	regulation of lymphocyte proliferation	16/314	237/16197	1.61842831343561e-05	0.00392266562468956	0.00351475780437563	Pdcd1lg2/Il10/Havcr2/Twsg1/Ctla4/Xcl1/Tnfsf4/Il21/Tnfrsf9/Tnfrsf4/Cd38/Casp3/Lmo1/Lgals7/Prnp/Ighd	16			1	0	Rad50		ENSMUSG00000022584	Naive	HP1a	WT	168.668541889521			D8_P4_M11	1.05701445248147	0.359175136367351	Teff
	BP	GO:0070663	regulation of leukocyte proliferation	16/314	260/16197	5.0022412948166e-05	0.0076266042124937	0.00683353342890847	Pdcd1lg2/Il10/Havcr2/Twsg1/Ctla4/Xcl1/Tnfsf4/Il21/Tnfrsf9/Tnfrsf4/Cd38/Casp3/Lmo1/Lgals7/Prnp/Ighd	16			1	0	Gm12213		ENSMUSG00000024659	Naive	HP1a	WT	21.6872171526404			D9_P4_M11	-2.78502954337577	-0.717706749161214	Treg
	BP	GO:0061564	axon development	23/314	451/16197	2.50578555061075e-05	0.00490781756966015	0.00439746635472657	Efnb2/Igf1r/D130043K22Rik/Map2/Unc5b/Ntn1/Alcam/Tiam2/Sema4c/Dst/Edn3/Dclk1/Plxnd1/Casp3/Mt3/Lpar3/Nrn1/Crppa/Flrt2/Chn1/Ntng1/Tubb3/Ank3	23			1	0	Gm12216		ENSMUSG00000025492	Naive	HP1a	WT	11.2176124230165			E10_P4_M11	1.20512579586526	-0.783353397568196	Tcyt
	BP	GO:0007409	axonogenesis	22/314	408/16197	1.61180719568271e-05	0.00392266562468956	0.00351475780437563	Efnb2/Igf1r/D130043K22Rik/Map2/Unc5b/Ntn1/Alcam/Tiam2/Sema4c/Dst/Edn3/Dclk1/Plxnd1/Mt3/Lpar3/Nrn1/Crppa/Flrt2/Chn1/Ntng1/Tubb3/Ank3	22			1	0	Slc22a5		ENSMUSG00000025804	Naive	HP1a	WT	1.14060484362498			E11_P6_M11	-0.767133367991244	0.635329177657634	Teff
	BP	GO:0010975	regulation of neuron projection development	23/314	479/16197	6.34453449102138e-05	0.00854093255781704	0.00765278314197607	Serpinf1/Efnb2/Hspb1/Igf1r/D130043K22Rik/Gprc5b/Map2/Ahi1/Ntn1/Dgkg/Tiam2/Sema4c/Serpine2/Cd38/Plxnd1/Ptpn5/Mt3/Ndrg4/Lpar3/Pacsin1/Tox/Chn1/Ntng1	23			1	0	Slc22a4		ENSMUSG00000026070	Naive	HP1a	WT	1315.84544007593			E4_P6_M11	1.36532794144174	0.511383941451579	Teff
	BP	GO:0046887	positive regulation of hormone secretion	10/314	127/16197	0.000183657995758007	0.0182621976294757	0.0163631590822451	Gcg/Cacna1d/Vdr/Ildr1/C1qtnf12/Glp1r/Edn3/Cd38/Spp1/Sox4	10			1	0	Gm12221		ENSMUSG00000026796	Naive	HP1a	WT	9.32542297211448			E5_P5_M11	1.34338520672342	-2.2872744295201	Tcyt
	BP	GO:0034329	cell junction assembly	18/314	349/16197	0.000166637442104582	0.017434771806018	0.0156217751232771	Efnb2/Itgb4/Ntn1/Cldn10/Ajuba/Ildr1/Dst/Adgrb2/Plxnd1/Gpm6b/Kirrel3/Ston1/Lgi2/Col16a1/Coro2b/Npas4/Gjb2/Flrt2	18			1	0	4933405E24Rik		ENSMUSG00000027508	Naive	HP1a	WT	4036.26302572264			E6_P5_M11	-0.444983614420688	0.0946583059230148	Teff
													1	0	Fnip1		ENSMUSG00000027720	Naive	HP1a	WT	29.2803721537568			E6_P6_M11	1.3044546118023	-1.73673588963363	Tcyt
H	ONTOLOGY	ID	Description	GeneRatio	BgRatio	pvalue	p.adjust	qvalue	geneID	Count			1	0	Rapgef6		ENSMUSG00000028064	Naive	HP1a	WT	10050.6610632291			E7_P2_M11	0.96540402081033	1.1302220132747	Teff
	BP	GO:0002684	positive regulation of immune system process	15/57	867/16197	2.00481640321059e-07	3.70766338536212e-05	2.57854883327293e-05	Icosl/Il7r/Itga2/Mmp9/Itgb3/Anxa1/Ccr1/Il18r1/Slc11a1/Il2/Tyrobp/Rara/Ccr2/Ptafr/H2-Eb2	15			1	0	Ankrd44		ENSMUSG00000029603	Naive	HP1a	WT	10486.6143890205			E7_P3_M11	1.02537869122049	-1.28843457432601	Tcyt
	BP	GO:0002682	regulation of immune system process	19/57	1353/16197	8.45893526363148e-08	2.83132647466979e-05	1.96908748693256e-05	Icosl/Il7r/Itga2/Mmp9/Itgb3/Anxa1/Ccr1/Il18r1/Slc11a1/Il2/Dtx1/Tyrobp/Ldlr/Oas3/Rara/Ccr2/Clec12a/Ptafr/H2-Eb2	19			1	0	Gm12229		ENSMUSG00000030579	Naive	HP1a	WT	8.94556428205042			E9_P1_M11	1.87194581534883	-1.01611525746199	Tcyt
	BP	GO:0001775	cell activation	16/57	1025/16197	2.90034266023868e-07	4.85393060924231e-05	3.37573717146577e-05	Icosl/Il7r/Ifngr1/Itgb3/Anxa1/Il18r1/Slc11a1/Il2/Sema4a/Dtx1/Tyrobp/Ldlr/Rara/Ccr2/Ptafr/H2-Eb2	16			1	0	Cdc42se2		ENSMUSG00000031391	Naive	HP1a	WT	2116.34042487868			F10_P1_M11	0.740644799733365	1.22654764918473	Teff
	BP	GO:0045785	positive regulation of cell adhesion	11/57	456/16197	4.47889765746771e-07	5.50371669197263e-05	3.82764042463492e-05	Icosl/Il7r/Itga2/Itgb3/Anxa1/Il2/L1cam/Rara/Ccr2/Ptafr/H2-Eb2	11			1	0	Lyrm7os		ENSMUSG00000032193	Naive	HP1a	WT	5298.70314249655			F3_P4_M11	1.33083318378946	-0.928618023117513	Teff
	BP	GO:0010628	positive regulation of gene expression	16/57	1065/16197	4.86119328772379e-07	5.50371669197263e-05	3.82764042463492e-05	Icosl/Il7r/Itga2/Ifngr1/Itgb3/Anxa1/Il18r1/Slc11a1/Il2/Furin/Tyrobp/Ldlr/Oas3/Rara/Ccr2/Ptafr	16			1	0	Tnip1		ENSMUSG00000032750	Naive	HP1a	WT	1201.54447541172			F6_P1_M11	1.45339827444574	-1.06012589665267	Tcyt
	BP	GO:0001819	positive regulation of cytokine production	12/57	453/16197	4.47546496576596e-08	2.09720288295793e-05	1.45853047726436e-05	Icosl/Ifngr1/Anxa1/Il18r1/Slc11a1/Il2/Furin/Tyrobp/Oas3/Rara/Ccr2/Ptafr	12			1	0	Anxa6		ENSMUSG00000034586	Naive	HP1a	WT	3218.84534079858			F6_P2_M11	0.855202662015164	1.24568550852922	Teff
	BP	GO:0051240	positive regulation of multicellular organismal process	20/57	1430/16197	3.63001086363275e-08	2.09720288295793e-05	1.45853047726436e-05	Icosl/Il7r/Itga2/Mmp9/Ifngr1/Itgb3/Cacnb1/Anxa1/Ccr1/Il18r1/Slc11a1/Il2/Sema4a/Furin/Tyrobp/L1cam/Oas3/Rara/Ccr2/Ptafr	20			1	0	Mup-ps22		ENSMUSG00000037463	Naive	HP1a	WT	107.714561227687			F7_P3_M11	1.23796181585809	-1.20834834309432	Tcyt
	BP	GO:1903708	positive regulation of hemopoiesis	8/57	196/16197	3.96463464488158e-07	5.46419939585738e-05	3.80015754196699e-05	Il7r/Itgb3/Anxa1/Ccr1/Il2/Tyrobp/Rara/Ccr2	8			1	0	Slc36a3		ENSMUSG00000040229	Naive	HP1a	WT	476.19062421066			F8_P2_M11	-2.9908534416912	-1.73473269673201	Treg
	BP	GO:1902107	positive regulation of leukocyte differentiation	8/57	196/16197	3.96463464488158e-07	5.46419939585738e-05	3.80015754196699e-05	Il7r/Itgb3/Anxa1/Ccr1/Il2/Tyrobp/Rara/Ccr2	8			1	0	4933426K07Rik		ENSMUSG00000040451	Naive	HP1a	WT	7406.9179040091			F8_P3_M11	1.30017291214486	-1.53752572270247	Tcyt
	BP	GO:0043277	apoptotic cell clearance	5/57	44/16197	4.41220233838896e-07	5.50371669197263e-05	3.82764042463492e-05	Itgb3/Anxa1/Tyrobp/Rara/Ccr2	5			1	0	Gm12245		ENSMUSG00000042066	Naive	HP1a	WT	20.6852501133725			G1_P3_M11	-2.67989982459525	0.301320483962566	Treg
	BP	GO:0007186	G protein-coupled receptor signaling pathway	13/57	545/16197	3.87186408277671e-08	2.09720288295793e-05	1.45853047726436e-05	Adgre1/Cry1/Itgb3/Gpr132/Anxa1/Ccr1/Il2/Vipr1/Gpr34/Gpr82/Ccr2/Ptafr/Lpar5	13			1	0	Coq10b		ENSMUSG00000045287	Naive	HP1a	WT	2545.41031852678			G2_P1_M11	1.36531655695459	-1.30083090992782	Tcyt
	BP	GO:0043367	CD4-positive, alpha-beta T cell differentiation	6/57	88/16197	6.2888485721926e-07	6.40642269767273e-05	4.45544054450991e-05	Anxa1/Il18r1/Il2/Sema4a/Rara/Ccr2	6			1	0	H3f4		ENSMUSG00000047678	Naive	HP1a	WT	6.58542318880366			G2_P5_M11	-2.80861963126639	-2.34598643513533	Treg
	BP	GO:0042093	T-helper cell differentiation	6/57	65/16197	1.01999795733849e-07	2.85569684216131e-05	1.98603621612674e-05	Anxa1/Il18r1/Il2/Sema4a/Rara/Ccr2	6			1	0	Arf1		ENSMUSG00000049103	Naive	HP1a	WT	8.55842257296742			G4_P3_M11	1.66082857754251	-0.268930980881184	Teff
	BP	GO:0002293	alpha-beta T cell differentiation involved in immune response	6/57	67/16197	1.22571404484265e-07	2.85569684216131e-05	1.98603621612674e-05	Anxa1/Il18r1/Il2/Sema4a/Rara/Ccr2	6			1	0	Snap47		ENSMUSG00000049521	Naive	HP1a	WT	0			G5_P6_M11	-1.92300094459037	-1.58819730015609	Treg
	BP	GO:0002287	alpha-beta T cell activation involved in immune response	6/57	68/16197	1.34070274279874e-07	2.85569684216131e-05	1.98603621612674e-05	Anxa1/Il18r1/Il2/Sema4a/Rara/Ccr2	6			1	0	NA		ENSMUSG00000053063	Naive	HP1a	WT	0			G8_P3_M11	1.33220248129388	-1.61306149693343	Tcyt
	BP	GO:0002292	T cell differentiation involved in immune response	6/57	73/16197	2.05717558726878e-07	3.70766338536212e-05	2.57854883327293e-05	Anxa1/Il18r1/Il2/Sema4a/Rara/Ccr2	6			1	0	Grap		ENSMUSG00000056529	Naive	HP1a	WT	0.676256195782904			H1_P4_M11	0.952820765042508	-1.38086421223494	Tcyt
	BP	GO:0002285	lymphocyte activation involved in immune response	8/57	195/16197	3.81311021322941e-07	5.46419939585738e-05	3.80015754196699e-05	Icosl/Anxa1/Il18r1/Slc11a1/Il2/Sema4a/Rara/Ccr2	8			1	0	Pigl		ENSMUSG00000056656	Naive	HP1a	WT	94.5047219891883			H3_P2_M11	-2.13464607093314	-3.53139693470809	Tcyt
	BP	GO:0002286	T cell activation involved in immune response	7/57	102/16197	6.51456375578679e-08	2.54393714663474e-05	1.76921836736104e-05	Anxa1/Il18r1/Slc11a1/Il2/Sema4a/Rara/Ccr2	7			1	0	Gm12949		ENSMUSG00000060131	Naive	HP1a	WT	2530.67083894347			A11_P1_M15	-2.67280830237845	-2.56173331471297	Tex
	BP	GO:0002263	cell activation involved in immune response	10/57	280/16197	4.28368672511335e-08	2.09720288295793e-05	1.45853047726436e-05	Icosl/Anxa1/Il18r1/Slc11a1/Il2/Sema4a/Tyrobp/Rara/Ccr2/Ptafr	10			1	0	Gm27194		ENSMUSG00000067341	Naive	HP1a	WT	1.06934281855639			A12_P2_M15	-0.775500191187656	-1.27668387623641	Treg
	BP	GO:0002366	leukocyte activation involved in immune response	10/57	277/16197	3.87022248446552e-08	2.09720288295793e-05	1.45853047726436e-05	Icosl/Anxa1/Il18r1/Slc11a1/Il2/Sema4a/Tyrobp/Rara/Ccr2/Ptafr	10			1	0	Zfp286os		ENSMUSG00000072663	Naive	HP1a	WT	348.016769690578			A12_P5_M15	-1.78546060416678	-1.83788401814315	Treg
													1	0	9630013K17Rik		ENSMUSG00000075595	Naive	HP1a	WT	3029.08636491243			A2_P6_M15	0.185347425008023	1.10574810771134	Teff
I	Description	GeneRatio	geneID	pvalue	p.adjust	qvalue	Count	BgRatio					1	0	Gm12289		ENSMUSG00000076855	Naive	HP1a	WT	135.577051717264			A4_P4_M15	-2.10969175193289	-2.13951213093612	Tex
	Th1	9/24	Mmp9/Ifngr1/Anxa1/Ifitm3/Il18r1/Slc11a1/Il2/Sema4a/Furin	2.8128260995664e-05	0.000112513043982656	8.88260873547285e-05	9	74/390					1	0	Pik3r5		ENSMUSG00000079481	Naive	HP1a	WT	34.2107603909399			B10_P5_M15	-0.372538221812045	0.00417988566544647	Treg
													1	0	Rpl26		ENSMUSG00000083748	Naive	HP1a	WT	37.3587209551165			B12_P1_M15	0.561737643742764	0.781019618789226	Teff
L		Non-responder	Responder										1	0	Slc25a35		ENSMUSG00000099759	Naive	HP1a	WT	62.6891832259887			B12_P2_M15	2.17297956552526	2.59923594264176	Tmem
	Teff	272	241										1	0	Rangrf		ENSMUSG00000111167	Naive	HP1a	WT	4.28313604727056			B12_P5_M15	-0.747387779688632	0.997675588408977	Teff
	Tex	283	42										1	0	Pfas		ENSMUSG00000003882	Naive	HP1a	KO	27398.8537503581			B3_P3_M15	-2.57648004386405	-3.28767401905867	Tex
	Tcyt	234	44										1	0	Ctc1		ENSMUSG00000006179	Naive	HP1a	KO	51.3034554306464			B3_P6_M15	0.80545745995065	1.04516141680863	Teff
	Tmem	81	57										1	0	Aurkb		ENSMUSG00000007659	Naive	HP1a	KO	1164.42434119728			B4_P2_M15	-1.87938131186942	-2.25920636387679	Treg
													1	0	Snord118		ENSMUSG00000015533	Naive	HP1a	KO	89.6433531515123			B5_P1_M15	-2.08475316855887	-2.25955445500228	Tex
M	Group	Patient ID	ratio Teff/Tex										1	0	Vamp2		ENSMUSG00000016526	Naive	HP1a	KO	15.833135473249			B8_P2_M15	-3.62936748359183	-0.999390670975179	Treg
	Non-responder	P1	0.333333333333333										1	0	Hes7		ENSMUSG00000017737	Naive	HP1a	KO	1.2080477258568			C10_P2_M15	-3.3604503998516	-2.83351809712264	Tex
	Non-responder	P10	0.5										1	0	9130213A22Rik		ENSMUSG00000017897	Naive	HP1a	KO	1732.18382178253			C10_P4_M15	-2.88371528480033	-3.11153466435286	Tex
	Non-responder	P11	11										1	0	Gm23194		ENSMUSG00000020009	Naive	HP1a	KO	10789.8174041138			C11_P6_M15	-0.200726879572665	1.0669850614467	Treg
	Non-responder	P12	0										1	0	Kcnab3os		ENSMUSG00000020038	Naive	HP1a	KO	3059.9796805456			C1_P6_M15	1.37332050707361	0.756913593093425	Teff
	Non-responder	P13	1.14285714285714										1	0	Chd3		ENSMUSG00000020689	Naive	HP1a	KO	7762.8129158964			C2_P3_M15	-3.25169957969168	-3.15380198689315	Tex
	Non-responder	P14	0.416666666666667										1	0	Dnah2os		ENSMUSG00000020806	Naive	HP1a	KO	1114.51274537453			C5_P1_M15	-2.95333875510672	-2.54661996098372	Tex
	Non-responder	P15	3.42857142857143										1	0	Trp53		ENSMUSG00000021069	Naive	HP1a	KO	8.2017577204999			C5_P5_M15	0.463340627217496	1.04555981425431	Teff
	Non-responder	P16	1.23529411764706										1	0	Gm12308		ENSMUSG00000021298	Naive	HP1a	KO	3508.13499031632			C8_P2_M15	-2.60400832984427	-1.50240761967513	Treg
	Non-responder	P17	NA										1	0	Tnfsf13os		ENSMUSG00000022584	Naive	HP1a	KO	173.665479187559			C9_P5_M15	-2.21997035834769	-1.15680224629256	Treg
	Non-responder	P18	2.16666666666667										1	0	Polr2a		ENSMUSG00000024659	Naive	HP1a	KO	13.3384634456504			D10_P6_M15	-1.88995565268973	-1.59136779042098	Treg
	Non-responder	P19	NA										1	0	Plscr3		ENSMUSG00000025492	Naive	HP1a	KO	11.5596250001187			D1_P2_M15	-1.29553760383109	-0.902393409927815	Treg
	Non-responder	P2	0.428571428571429										1	0	Tmem95		ENSMUSG00000025804	Naive	HP1a	KO	4.48032925708284			D3_P5_M15	0.560444699788297	1.36101048258927	Teff
	Non-responder	P20	1										1	0	Acap1		ENSMUSG00000026070	Naive	HP1a	KO	1167.41300829924			D5_P6_M15	0.135760652089322	0.641345432082683	Teff
	Non-responder	P21	NA										1	0	Neurl4		ENSMUSG00000026796	Naive	HP1a	KO	7.03618356271619			D6_P2_M15	-2.03010381553153	-0.826971122940511	Treg
	Non-responder	P22	10										1	0	Gps2		ENSMUSG00000027508	Naive	HP1a	KO	4241.33336861759			D8_P1_M15	-2.18375314567069	-2.09388119908187	Treg
	Non-responder	P23	0.363636363636364										1	0	Eif5a		ENSMUSG00000027720	Naive	HP1a	KO	30.546355636918			E12_P1_M15	-1.71253098342398	-0.794767448624104	Treg
	Non-responder	P24	NA										1	0	Elp5		ENSMUSG00000028064	Naive	HP1a	KO	10233.1568681193			E12_P5_M15	-2.27055276725272	-2.15030867787215	Treg
	Non-responder	P25	NA										1	0	Gabarap		ENSMUSG00000029603	Naive	HP1a	KO	9758.00499879214			E2_P1_M15	-2.44489301536063	-1.37622887822005	Tex
	Non-responder	P26	NA										1	0	Dvl2		ENSMUSG00000030579	Naive	HP1a	KO	8.15864554018025			E5_P6_M15	1.29645376112481	0.944322994033366	Teff
	Non-responder	P27	NA										1	0	Slc16a13		ENSMUSG00000031391	Naive	HP1a	KO	2168.76676329565			E8_P6_M15	-1.97973312232474	-1.77290494175765	Treg
	Non-responder	P28	0.0540540540540541										1	0	Pelp1		ENSMUSG00000032193	Naive	HP1a	KO	5934.16493703822			F12_P2_M15	-2.67581142280081	-3.04972464772078	Tex
	Non-responder	P29	NA										1	0	Arrb2		ENSMUSG00000032750	Naive	HP1a	KO	1025.2592091365			F1_P1_M15	-2.76050628516654	-3.01927382679793	Tex
	Non-responder	P3	4.06666666666667										1	0	Psmb6		ENSMUSG00000034586	Naive	HP1a	KO	3562.27951035411			F1_P2_M15	0.904349314236844	1.20063393382218	Teff
	Non-responder	P30	0.391304347826087										1	0	Mink1		ENSMUSG00000037463	Naive	HP1a	KO	113.051721668702			F2_P5_M15	-0.411228311991489	0.111681869308025	Teff
	Non-responder	P31	NA										1	0	Gm12315		ENSMUSG00000040229	Naive	HP1a	KO	526.730081250591			F3_P4_M15	-2.84875692222098	-1.637950489243	Tex
	Non-responder	P33	NA										1	0	Rnf167		ENSMUSG00000040451	Naive	HP1a	KO	7254.36865871057			F6_P6_M15	-0.489419592356479	0.273618629256755	Teff
	Non-responder	P35	NA										1	0	Gm12320		ENSMUSG00000042066	Naive	HP1a	KO	52.5964502926493			F7_P6_M15	-1.00481952521781	1.65109794406083	Treg
	Non-responder	P4	NA										1	0	Scimp		ENSMUSG00000045287	Naive	HP1a	KO	2698.40116590692			F9_P6_M15	-0.147150886988437	0.350299766341716	Teff
	Non-responder	P5	4.33333333333333										1	0	Gm23226		ENSMUSG00000047678	Naive	HP1a	KO	5.79372080546482			G10_P6_M15	-2.87876476142386	-3.34929568501326	Tex
	Non-responder	P6	0										1	0	Atp2a3		ENSMUSG00000049103	Naive	HP1a	KO	4.80460215293864			G11_P1_M15	-3.24584544990042	-3.13368136616561	Tex
	Non-responder	P7	NA										1	0	Olfr412		ENSMUSG00000049521	Naive	HP1a	KO	0			G11_P6_M15	-0.0331710705516692	0.521478584090739	Teff
	Non-responder	P8	NA										1	0	Rap1gap2		ENSMUSG00000053063	Naive	HP1a	KO	4.51538290072398			G12_P6_M14	0.0451439490558747	1.44174235133317	Teff
	Responder	P1	0.944444444444444										1	0	Mettl16		ENSMUSG00000056529	Naive	HP1a	KO	0			G2_P1_M15	-2.10703815314749	-1.54716880055282	Treg
	Responder	P10	NA										1	0	Gm22733		ENSMUSG00000056656	Naive	HP1a	KO	113.811194480479			G3_P6_M15	-1.62006152961234	-0.86699969502303	Treg
	Responder	P11	NA										1	0	Smg6		ENSMUSG00000060131	Naive	HP1a	KO	2490.04730995703			G7_P5_M15	-1.45852555129508	-0.719120571335286	Treg
	Responder	P12	NA										1	1	Rtn4rl1		ENSMUSG00000067341	Naive	HP1a	KO	0			G7_P6_M15	-0.805583609080112	-0.286290714462727	Treg
	Responder	P13	NA										1	0	Rpa1		ENSMUSG00000072663	Naive	HP1a	KO	391.727548205084			G8_P1_M15	-1.85233463141898	-2.02693707676741	Tex
	Responder	P14	NA										1	0	Smyd4		ENSMUSG00000075595	Naive	HP1a	KO	3176.04459204127			H10_P2_M15	-0.141937864756381	1.10311477450517	Treg
	Responder	P15	NA										1	0	Gm12337		ENSMUSG00000076855	Naive	HP1a	KO	124.188929795651			H10_P6_M15	0.507113324666226	1.36777298716691	Teff
	Responder	P16	NA										1	0	Gm45606		ENSMUSG00000079481	Naive	HP1a	KO	26.0704888844589			H11_P2_M15	-2.7566210160015	-2.48090607853743	Tex
	Responder	P17	12										1	0	Crk		ENSMUSG00000083748	Naive	HP1a	KO	34.8956681577268			H12_P6_M14	-0.727881802058017	5.87636451987413	unknown
	Responder	P18	NA										1	0	Ywhae		ENSMUSG00000099759	Naive	HP1a	KO	532.541607105831			H1_P1_M15	-1.94782604072074	-0.232329914291829	Treg
	Responder	P19	Inf										1	0	Rph3al		ENSMUSG00000111167	Naive	HP1a	KO	7.72843517827336			H2_P1_M15	-1.5612822899578	-1.28171784611556	Treg
	Responder	P2	NA										1	0	1700016K19Rik		ENSMUSG00000003882	Tconv	HP1a	WT	25484.5106508769			H2_P2_M15	-2.77821267936209	-1.6709733697972	Treg
	Responder	P20	NA										1	0	Vps53		ENSMUSG00000006179	Tconv	HP1a	WT	900.240164665005			H3_P1_M15	0.27192269470712	1.26816766528276	Teff
	Responder	P21	31										1	0	Glod4		ENSMUSG00000007659	Tconv	HP1a	WT	3468.38799811308			H3_P6_M15	-1.15180744025687	0.484522273818523	Treg
	Responder	P22	NA										1	0	Mrm3		ENSMUSG00000015533	Tconv	HP1a	WT	1122.54944394281			H4_P2_M15	0.395045386815274	1.52613084582475	Treg
	Responder	P23	NA										1	0	Nxn		ENSMUSG00000016526	Tconv	HP1a	WT	313.004215667769			H5_P6_M15	-2.1864191422222	-2.07146413060042	Tex
	Responder	P24	NA										1	0	Abr		ENSMUSG00000017737	Tconv	HP1a	WT	6244.93756151827			H8_P5_M15	-2.93062557075003	-3.25212580891463	Tex
	Responder	P25	NA										1	0	Gosr1		ENSMUSG00000017897	Tconv	HP1a	WT	1990.9576450611			A12_P1_M55_L001	-1.21871937606314	1.65717952517655	Treg
	Responder	P26	NA										1	0	Slc6a4		ENSMUSG00000020009	Tconv	HP1a	WT	38023.8314601158			A8_P1_M55_L001	-4.19692243430594	-2.75592429371688	Tex
	Responder	P27	NA										1	0	Nsrp1		ENSMUSG00000020038	Tconv	HP1a	WT	3854.93902221205			A9_P2_M55_L001	-2.08390201423148	-2.78154427738997	Treg
	Responder	P28	NA										1	0	Gm45027		ENSMUSG00000020689	Tconv	HP1a	WT	5079.9648066789			B10_P2_M55_L001	-3.98510660026053	-2.34759671421859	Tex
	Responder	P29	NA										1	0	Gm12346		ENSMUSG00000020806	Tconv	HP1a	WT	2447.58412771255			B11_P1_M55_L001	-1.02387226912955	-3.38026530476424	Tcyt
	Responder	P3	NA										1	0	Ssh2		ENSMUSG00000021069	Tconv	HP1a	WT	407.507851667066			B12_P4_M55_L001	-2.23553193900565	0.882740667144328	Treg
	Responder	P30	NA										1	0	Gm10392		ENSMUSG00000021298	Tconv	HP1a	WT	3148.3047660648			B2_P4_M55_L001	0.00398455765267647	2.35309331683305	Treg
	Responder	P31	NA										1	0	Taok1		ENSMUSG00000022584	Tconv	HP1a	WT	14301.2919087613			B6_P4_M55_L001	-2.5324303040264	-3.01838643284652	Tex
	Responder	P33	NA										1	0	Gm10277		ENSMUSG00000024659	Tconv	HP1a	WT	9036.12674056641			C2_P2_M55_L001	3.45613430645486	4.17479239968446	Tmem
	Responder	P35	NA										1	0	Dhrs13		ENSMUSG00000025492	Tconv	HP1a	WT	9426.88509247121			C5_P4_M55_L001	3.35254000332376	2.3075627592006	Tmem
	Responder	P4	2.8										1	0	Eral1		ENSMUSG00000025804	Tconv	HP1a	WT	445.449237637246			C6_P4_M55_L001	0.00588570740243233	2.27740495471147	Treg
	Responder	P5	Inf										1	0	Fam222b		ENSMUSG00000026070	Tconv	HP1a	WT	6544.14063302026			C7_P4_M55_L001	-1.87633050773123	-0.73320014210555	Treg
	Responder	P6	NA										1	0	Rpl23a		ENSMUSG00000026796	Tconv	HP1a	WT	1220.19429470456			C8_P1_M55_L001	-4.1538263687847	-2.79212147923324	Tex
	Responder	P7	2.33333333333333										1	0	2610507B11Rik		ENSMUSG00000027508	Tconv	HP1a	WT	3728.87486097697			C8_P3_M55_L001	2.58600010182878	3.90463190344957	Tmem
	Responder	P8	4.75										1	0	Spag5		ENSMUSG00000027720	Tconv	HP1a	WT	700.913666735076			C9_P1_M55_L001	-2.13438047263602	0.699675491134196	Treg
													1	0	Pigs		ENSMUSG00000028064	Tconv	HP1a	WT	18006.1603709594			D10_P1_M55_L001	-1.03964055869559	-2.83537871571395	Tcyt
													1	0	Sarm1		ENSMUSG00000029603	Tconv	HP1a	WT	12201.8662671641			D10_P2_M55_L001	-3.15443624351004	0.235938003341228	Treg
													1	0	D11Bhm181e		ENSMUSG00000030579	Tconv	HP1a	WT	28.7584664665897			D11_P4_M55_L001	-2.18106092307547	-1.0753341409764	Treg
													1	0	Gm11196		ENSMUSG00000031391	Tconv	HP1a	WT	7031.31058480171			D12_P3_M55_L001	5.29250847008249	-1.47882516117904	unknown
													1	0	Ccnq		ENSMUSG00000032193	Tconv	HP1a	WT	2148.84977371221			D5_P4_M55_L001	-1.57300485465506	-1.94898278447005	Treg
													1	0	Gm23219		ENSMUSG00000032750	Tconv	HP1a	WT	1927.20940302511			D6_P3_M55_L001	-2.86902536246756	-2.18764407368514	Treg
													1	0	Ksr1		ENSMUSG00000034586	Tconv	HP1a	WT	5600.47037971961			D9_P3_M55_L001	-3.2417923340557	-1.6512823793492	Treg
													1	0	Gm11200		ENSMUSG00000037463	Tconv	HP1a	WT	290.051308750677			E11_P2_M55_L001	-2.11035646293143	-2.3908482286534	Tex
													1	0	Wsb1		ENSMUSG00000040229	Tconv	HP1a	WT	1298.43399904097			E1_P1_M55_L001	-3.36763681266288	-0.413334438522786	Treg
													1	0	Gm9964		ENSMUSG00000040451	Tconv	HP1a	WT	11946.0973471968			E3_P1_M55_L001	-2.4357768425701	-0.938271591385335	Treg
													1	0	Evi2b		ENSMUSG00000042066	Tconv	HP1a	WT	3.1914759072595			E7_P2_M55_L001	-2.13580859992484	0.0672201421656906	Treg
													1	0	Evi2a		ENSMUSG00000045287	Tconv	HP1a	WT	2447.83798651439			F2_P3_M55_L001	-2.89422239158133	-1.73299271794173	Treg
													1	0	Rab11fip4os1		ENSMUSG00000047678	Tconv	HP1a	WT	9.21365274070155			F3_P1_M55_L001	-2.75542367789725	0.508540084640056	Treg
													1	0	Gm24887		ENSMUSG00000049103	Tconv	HP1a	WT	40188.4640994369			F3_P3_M55_L001	-3.00060952994803	-1.78246743412825	Treg
													1	0	Rab11fip4		ENSMUSG00000049521	Tconv	HP1a	WT	69.9501282911969			F4_P3_M55_L001	-3.00495828483084	-2.46912581654403	Treg
													1	0	Gm11205		ENSMUSG00000053063	Tconv	HP1a	WT	229.545137868566			F4_P4_M55_L001	-1.32002366874198	-0.462515899857014	Treg
													1	0	Mir193a		ENSMUSG00000056529	Tconv	HP1a	WT	19.9631735659757			F5_P1_M55_L001	-2.96206487510184	-3.47525889607283	Tex
													1	0	Utp6		ENSMUSG00000056656	Tconv	HP1a	WT	193.425117637993			F8_P4_M55_L001	3.61580203678628	1.47043054370072	Teff
													1	0	Crlf3		ENSMUSG00000060131	Tconv	HP1a	WT	3781.55427262555			F9_P3_M55_L001	-3.2808023819683	-1.73134476872298	Treg
													1	0	Atad5		ENSMUSG00000067341	Tconv	HP1a	WT	0			G10_P1_M55_L001	-4.0385223755596	-1.6066308710179	Tex
													1	0	5730455P16Rik		ENSMUSG00000072663	Tconv	HP1a	WT	573.592639005802			G10_P2_M55_L001	-2.36321319434622	-1.4870453569493	Treg
													1	0	Zfp207		ENSMUSG00000075595	Tconv	HP1a	WT	2260.39119155845			G11_P1_M55_L001	-1.04447664115409	-3.19873912068221	Tcyt
													1	0	Ccl1		ENSMUSG00000076855	Tconv	HP1a	WT	42.7552020085927			G12_P2_M55_L001	-2.22758210990409	-2.11520106526229	Treg
													1	0	Rad51d		ENSMUSG00000079481	Tconv	HP1a	WT	2388.67929998325			G12_P3_M55_L001	3.73788999226114	3.39210682181504	Tmem
													1	0	Slfn5		ENSMUSG00000083748	Tconv	HP1a	WT	20.2127491191029			G12_P4_M55_L001	3.01764320042154	1.70905154017594	Teff
													1	0	Slfn5os		ENSMUSG00000099759	Tconv	HP1a	WT	20.0851035685039			G1_P1_M55_L001	-3.33131803367118	-0.249463150223225	Treg
													1	0	Slfn8		ENSMUSG00000111167	Tconv	HP1a	WT	7.26360022549097			G1_P2_M55_L001	-1.65334857795218	-2.11004216404769	Treg
													1	0	Slfn3		ENSMUSG00000003882	Tconv	HP1a	KO	27642.9020778597			G2_P4_M55_L001	-3.05353511664847	-3.49710662098739	Tex
													1	0	Ccl5		ENSMUSG00000006179	Tconv	HP1a	KO	559.489576733905			G3_P2_M55_L001	0.954031693005765	4.27301888732103	Treg
													1	0	Ddx52		ENSMUSG00000007659	Tconv	HP1a	KO	3573.61932029953			G6_P3_M55_L001	-1.72647179458121	-2.58346707554671	Treg
													1	0	Appbp2os		ENSMUSG00000015533	Tconv	HP1a	KO	1274.93425452368			G7_P2_M55_L001	-1.23932398650626	-2.23519522877547	Treg
													1	0	Ppm1d		ENSMUSG00000016526	Tconv	HP1a	KO	437.942860063444			H12_P1_M55_L001	-1.20511163566092	1.5434574392238	Treg
													1	0	Bcas3		ENSMUSG00000017737	Tconv	HP1a	KO	2626.98698247057			H3_P2_M55_L001	-3.2709180245159	-2.51191527577254	Treg
													1	0	Atp5l-ps2		ENSMUSG00000017897	Tconv	HP1a	KO	1889.54324643505			H4_P1_M55_L001	0.313706027531827	2.27155034808305	Treg
													1	0	Ints2		ENSMUSG00000020009	Tconv	HP1a	KO	30079.8436652844			H4_P3_M55_L001	4.01715038921853	3.69010978011277	Teff
													1	0	Med13		ENSMUSG00000020038	Tconv	HP1a	KO	3089.38923263886			H6_P3_M55_L001	-1.88985122535208	-2.53466374607894	Treg
													1	0	Rps6kb1		ENSMUSG00000020689	Tconv	HP1a	KO	6668.94676557677			H6_P4_M55_L001	-2.51766122672538	-2.97492797108504	Tex
													1	0	Tubd1		ENSMUSG00000020806	Tconv	HP1a	KO	2618.13817709823			H7_P2_M55_L001	-2.63355602118949	0.60662501124528	Treg
													1	0	Vmp1		ENSMUSG00000021069	Tconv	HP1a	KO	285.93350171866			H8_P2_M55_L001	-4.27278531882743	-1.77671296330306	Treg
													1	0	Cltc		ENSMUSG00000021298	Tconv	HP1a	KO	3207.05064473613			H9_P2_M55_L001	-1.86145938727835	-2.72258479328963	Tcyt
													1	0	Dhx40		ENSMUSG00000022584	Tconv	HP1a	KO	21189.369900576			A10_P2_M34	1.47465037014505	-1.98251111241195	Tcyt
													1	0	Trim37		ENSMUSG00000024659	Tconv	HP1a	KO	5019.48225616527			A4_P1_M34	-1.6321207413433	1.29027455119279	Treg
													1	0	Rad51c		ENSMUSG00000025492	Tconv	HP1a	KO	5978.84904796528			A5_P1_M34	-3.78189100120047	-0.918081352432698	Treg
													1	0	Tex14		ENSMUSG00000025804	Tconv	HP1a	KO	434.537575444449			A6_P1_M34	-3.20712627265433	0.0474828985133469	Treg
													1	0	Hsf5		ENSMUSG00000026070	Tconv	HP1a	KO	5623.91757918937			B10_P3_M34	-3.36296094748954	-1.11904437275741	Treg
													1	0	Rnf43		ENSMUSG00000026796	Tconv	HP1a	KO	1340.67812595459			C5_P3_M34	-2.08331741187552	1.32040708331254	Treg
													1	0	Supt4a		ENSMUSG00000027508	Tconv	HP1a	KO	4377.7765156891			C6_P4_M34	-2.63196386191825	0.866807868758708	Treg
													1	0	Mks1		ENSMUSG00000027720	Tconv	HP1a	KO	706.672757658402			D11_P2_M34	-3.45063508841971	-0.392839023788899	Treg
													1	0	Gm11504		ENSMUSG00000028064	Tconv	HP1a	KO	19256.973529809			D11_P4_M34	-1.91992439124564	1.59782331256059	Treg
													1	0	Gm11507		ENSMUSG00000029603	Tconv	HP1a	KO	14991.43976968			D2_P3_M34	-2.60417760703543	-1.49291283818099	Treg
													1	0	Gm15892		ENSMUSG00000030579	Tconv	HP1a	KO	430.167934389744			D3_P2_M34	2.83832662012597	3.01089208392289	Tmem
													1	0	Cuedc1		ENSMUSG00000031391	Tconv	HP1a	KO	6838.16930897982			D3_P3_M34	0.974153625035489	0.207374027053386	Treg
													1	0	Mrps23		ENSMUSG00000032193	Tconv	HP1a	KO	2100.45596155573			D4_P2_M34	2.3212458660843	1.41047399310258	Teff
													1	0	Gm11496		ENSMUSG00000032750	Tconv	HP1a	KO	1626.38828382855			D6_P1_M34	-4.0485926995037	-1.30051810475203	Treg
													1	0	Tob1		ENSMUSG00000034586	Tconv	HP1a	KO	4068.703164159			D6_P2_M34	-3.52385820243338	-2.38742263050887	Treg
													1	0	Wfikkn2		ENSMUSG00000037463	Tconv	HP1a	KO	401.925782316916			D7_P4_M34	-0.415892733073032	1.71159808901933	Treg
													1	0	Ankrd40cl		ENSMUSG00000040229	Tconv	HP1a	KO	1004.50109310703			D8_P4_M34	2.00603416767141	0.763442447463542	Teff
													1	0	Gm11541		ENSMUSG00000040451	Tconv	HP1a	KO	11011.4610815638			E10_P1_M34	2.46977339890024	1.45378463534501	Teff
													1	0	Gm9796		ENSMUSG00000042066	Tconv	HP1a	KO	155.552313860597			E2_P1_M34	-3.40620626304129	-2.19692618580672	Tex
													1	1	Zfp652		ENSMUSG00000045287	Tconv	HP1a	KO	2454.4698151354			E3_P1_M34	-0.738757742380893	1.44536345271257	Treg
													1	0	B4galnt2		ENSMUSG00000047678	Tconv	HP1a	KO	13.4321201501543			E6_P3_M34	0.366266237759793	1.15105073718217	Treg
													1	0	Gm11539		ENSMUSG00000049103	Tconv	HP1a	KO	30961.2740766156			E8_P3_M34	-0.119885338282382	-1.30309445591781	Treg
													1	0	Hoxb7		ENSMUSG00000049521	Tconv	HP1a	KO	99.3969655604772			F11_P4_M34	-3.98257173392752	-2.6884990427098	Tex
													1	0	Gm11529		ENSMUSG00000053063	Tconv	HP1a	KO	202.16051121454			F12_P3_M34	-1.34197653624991	1.81092016963151	Treg
													1	0	Skap1		ENSMUSG00000056529	Tconv	HP1a	KO	16.1101773309808			F3_P3_M34	-1.05180038306693	-1.71132285328719	Treg
													1	0	Cdk5rap3		ENSMUSG00000056656	Tconv	HP1a	KO	119.463135875667			F5_P2_M34	2.85154532101175	2.08344214228776	Teff
													1	0	Sp2		ENSMUSG00000060131	Tconv	HP1a	KO	3601.069410529			F5_P3_M34	0.74381457474252	0.589412143508464	Teff
													1	0	Mrpl10		ENSMUSG00000067341	Tconv	HP1a	KO	14.3020430778452			F6_P4_M34	-2.20156778190116	1.3944882657924	Treg
													1	0	Gm11573		ENSMUSG00000072663	Tconv	HP1a	KO	606.938707499675			F8_P1_M34	-3.52393926475028	-0.794594833572835	Treg
													1	0	Mrpl45		ENSMUSG00000075595	Tconv	HP1a	KO	2274.60245226998			F9_P2_M34	-1.59745324943045	-2.0509315225682	Treg
													1	0	Gm11613		ENSMUSG00000076855	Tconv	HP1a	KO	142.004084845946			F9_P3_M34	-0.754147661661899	-1.33526761265609	Treg
													1	0	Gm11614		ENSMUSG00000079481	Tconv	HP1a	KO	2188.09781706505			G2_P3_M34	-2.69667352530936	-1.31367499562117	Treg
													1	0	Pip4k2b		ENSMUSG00000083748	Tconv	HP1a	KO	19.8524364298021			G3_P1_M34	-3.47230924460868	0.00544255046036835	Treg
													1	0	Rpl23		ENSMUSG00000099759	Tconv	HP1a	KO	685.746707615669			G9_P1_M34	1.04973159935495	2.47543781069902	Treg
													1	0	Lasp1		ENSMUSG00000111167	Tconv	HP1a	KO	13.7497916595429			H10_P4_M34	1.3942424526455	1.54072087077287	Teff
													1	0	Fbxo47		ENSMUSG00000003882	TconvTreg	HP1a	WT	3723.08066790993			H12_P2_M34	-1.4808322319744	1.51413433818009	Treg
													1	0	Gm11633		ENSMUSG00000006179	TconvTreg	HP1a	WT	133.861738848062			H3_P4_M34	-3.69702113959769	-1.07997996540877	Treg
													1	0	Plxdc1		ENSMUSG00000007659	TconvTreg	HP1a	WT	2588.99490642055			H4_P1_M34	-0.710842264628207	-2.67401511402938	Tcyt
													1	0	Rpl19		ENSMUSG00000015533	TconvTreg	HP1a	WT	180.333652923056			H8_P2_M34	-1.60426296088675	-2.24455458851668	Tex
													1	0	Cdk12		ENSMUSG00000016526	TconvTreg	HP1a	WT	25.035013773153			A10_P4_M39	-1.47937811706046	-1.79460055561873	Treg
													1	0	Ppp1r1b		ENSMUSG00000017737	TconvTreg	HP1a	WT	265.26610738941			A11_P3_M39	-3.01501287314872	-2.56747204991195	Tex
													1	0	Pgap3		ENSMUSG00000017897	TconvTreg	HP1a	WT	163.548832408172			A3_P2_M39	-1.63752592895011	1.37661831645158	Treg
													1	0	Mien1		ENSMUSG00000020009	TconvTreg	HP1a	WT	10987.2672914739			A5_P3_M39	-3.79291404578665	-2.60574729176375	Tex
													1	0	Ikzf3		ENSMUSG00000020038	TconvTreg	HP1a	WT	2001.54771886893			A7_P4_M39	-3.54972184989432	-3.14175803395125	Tex
													1	0	Zpbp2		ENSMUSG00000020689	TconvTreg	HP1a	WT	1125.88822299908			B10_P4_M39	-1.98427404258231	-3.21631438465926	Tex
													1	0	Med24		ENSMUSG00000020806	TconvTreg	HP1a	WT	898.042729704333			B1_P2_M39	2.43587354030629	0.718418052474529	Teff
													1	0	Nr1d1		ENSMUSG00000021069	TconvTreg	HP1a	WT	34.1059829418123			B2_P1_M39	-3.38800777289847	-2.16359526844832	Tex
													1	0	Msl1		ENSMUSG00000021298	TconvTreg	HP1a	WT	1503.73740200628			B2_P3_M39	-1.47014869544486	-2.98864848347518	Tex
													1	0	Cdc6		ENSMUSG00000022584	TconvTreg	HP1a	WT	1316.00127304688			B3_P2_M39	-4.43234170768241	-2.02063376637313	Tex
													1	0	Gm22061		ENSMUSG00000024659	TconvTreg	HP1a	WT	234.077049297759			B3_P4_M39	-0.977521790003574	-2.3159609529576	Treg
													1	0	Gjd3		ENSMUSG00000025492	TconvTreg	HP1a	WT	399.174945198853			B8_P2_M39	-1.35905469748954	-2.75550038548324	Tex
													1	0	Tns4		ENSMUSG00000025804	TconvTreg	HP1a	WT	65.7710671348738			B9_P3_M39	-3.95559276435355	-2.34472996922347	Tex
													1	0	Ccr7		ENSMUSG00000026070	TconvTreg	HP1a	WT	2264.72557052054			C11_P4_M39	-1.58914221618155	-1.74697024556014	Treg
													1	0	Smarce1		ENSMUSG00000026796	TconvTreg	HP1a	WT	217.814804394808			C1_P3_M39	-2.47322191092948	0.499127795974284	Treg
													1	0	Krt222		ENSMUSG00000027508	TconvTreg	HP1a	WT	825.902255673059			C2_P4_M39	-2.42033304069022	-2.65133626194808	Tex
													1	0	Krt24		ENSMUSG00000027720	TconvTreg	HP1a	WT	235.415853914276			C3_P4_M39	-1.76051677558402	-2.35593754978988	Tex
													1	0	Gm12349		ENSMUSG00000028064	TconvTreg	HP1a	WT	6208.9548268152			C4_P2_M39	-1.43788160178641	-2.92063195439193	Tex
													1	0	Klhl11		ENSMUSG00000029603	TconvTreg	HP1a	WT	7179.01851962053			C5_P1_M39	-1.02153338286856	-2.31784827442977	Treg
													1	0	Cnp		ENSMUSG00000030579	TconvTreg	HP1a	WT	163.766269016785			D11_P3_M39	-3.09281267020682	-2.32328660221908	Tex
													1	0	Dnajc7		ENSMUSG00000031391	TconvTreg	HP1a	WT	1869.16689871924			D4_P2_M39	-1.70749534461478	-2.97184951039168	Tex
													1	0	Nkiras2		ENSMUSG00000032193	TconvTreg	HP1a	WT	667.423922366148			E11_P4_M39	-2.02987731788138	-3.38541800709578	Tex
													1	0	Rab5c		ENSMUSG00000032750	TconvTreg	HP1a	WT	613.715851522819			E3_P1_M39	-1.85899127814749	-2.96414334507796	Tex
													1	0	Stat5b		ENSMUSG00000034586	TconvTreg	HP1a	WT	994.51373826551			E3_P4_M39	-0.329453361964023	1.50656883982804	Teff
													1	0	Gm37039		ENSMUSG00000037463	TconvTreg	HP1a	WT	93.4613309309556			E5_P1_M39	-3.53407014701346	-0.262871334274739	Treg
													1	0	Tubg2		ENSMUSG00000040229	TconvTreg	HP1a	WT	92.453989958936			E6_P2_M39	-4.48177064750174	-1.43746049137923	Treg
													1	0	Ezh1		ENSMUSG00000040451	TconvTreg	HP1a	WT	3802.98347428676			E7_P3_M39	-0.00575317237356865	2.84329932002214	Treg
													1	0	Vps25		ENSMUSG00000042066	TconvTreg	HP1a	WT	49.9145168095777			E9_P3_M39	-3.01038564536551	-0.978283474167317	Treg
													1	0	Psme3		ENSMUSG00000045287	TconvTreg	HP1a	WT	1014.08401096602			F12_P1_M39	-3.23088182303885	0.273732116500407	Treg
													1	0	Aarsd1		ENSMUSG00000047678	TconvTreg	HP1a	WT	10.1160460269256			F12_P3_M39	-4.16503728721121	-1.68144328327987	Tex
													1	0	Ifi35		ENSMUSG00000049103	TconvTreg	HP1a	WT	3594.75230061883			F1_P3_M39	-1.40911973807791	-2.74790198536727	Tex
													1	0	Rnd2		ENSMUSG00000049521	TconvTreg	HP1a	WT	3.43603904310062			F2_P4_M39	0.748371707463467	1.25062792567399	Teff
													1	0	Gm23849		ENSMUSG00000053063	TconvTreg	HP1a	WT	45.1940582585188			F5_P1_M39	-4.03888667914847	-0.521806308945149	Tex
													1	0	Rnu2-10		ENSMUSG00000056529	TconvTreg	HP1a	WT	7.27672465142637			F5_P3_M39	-4.03992856833914	-1.92976004811141	Tex
													1	0	Arl4d		ENSMUSG00000056656	TconvTreg	HP1a	WT	85.5720900689351			F9_P3_M39	2.14434889909049	2.61726753977922	Tmem
													1	0	Gm11551		ENSMUSG00000060131	TconvTreg	HP1a	WT	801.848041734987			G10_P1_M39	-2.62740577552298	0.40538685588029	Treg
													1	0	Lsm12		ENSMUSG00000067341	TconvTreg	HP1a	WT	2.97912688201476			G1_P4_M39	2.91079186108133	0.800904205123454	Teff
													1	0	Hdac5		ENSMUSG00000072663	TconvTreg	HP1a	WT	34.4503754826535			G2_P1_M39	-3.35778631064872	-2.23949010105941	Tex
													1	0	Gm11590		ENSMUSG00000075595	TconvTreg	HP1a	WT	792.702975724097			G2_P4_M39	-2.82485069129447	-1.22583491535994	Treg
													1	0	Slc25a39		ENSMUSG00000076855	TconvTreg	HP1a	WT	108.391732545684			G3_P1_M39	-2.17640794608573	1.12075488833573	Treg
													1	0	Gm11628		ENSMUSG00000079481	TconvTreg	HP1a	WT	103.155983251427			G3_P3_M39	1.55423383619806	3.4624494817653	Treg
													1	0	Gpatch8		ENSMUSG00000083748	TconvTreg	HP1a	WT	1.53051870834469			G4_P1_M39	-4.07461227271537	-2.27820880146834	Tex
													1	0	Gm11627		ENSMUSG00000099759	TconvTreg	HP1a	WT	32.9395613157819			G5_P3_M39	-3.50962652060965	-1.46366793843123	Tex
													1	0	Kif18b		ENSMUSG00000111167	TconvTreg	HP1a	WT	2.73007922205929			G9_P4_M39	2.55033247377893	2.10040443209794	Teff
													1	0	Plcd3		ENSMUSG00000003882	TconvTreg	HP1a	KO	11870.3125740721			H10_P4_M39	1.39353750851175	-2.01921422215316	Tcyt
													1	0	1700028N14Rik		ENSMUSG00000006179	TconvTreg	HP1a	KO	289.745098273754			H12_P3_M39	2.03853415157815	0.630096366683513	Teff
													1	0	Arhgap27		ENSMUSG00000007659	TconvTreg	HP1a	KO	3369.08550573436			H12_P4_M39	-2.75869716498831	-1.26407391758773	Treg
													1	0	C130046K22Rik		ENSMUSG00000015533	TconvTreg	HP1a	KO	509.336484284543			H2_P3_M39	-2.302894724345	0.800152709762126	Treg
													1	0	Kansl1		ENSMUSG00000016526	TconvTreg	HP1a	KO	128.916617455842			H6_P1_M39	-1.05032481048087	-2.01140362950179	Treg
													1	1	Itgb3		ENSMUSG00000017737	TconvTreg	HP1a	KO	514.752543179594			H6_P3_M39	-4.01466239783744	-2.14719397755477	Tex
													1	1	Gm11662		ENSMUSG00000017897	TconvTreg	HP1a	KO	901.825170042053			H7_P4_M39	-1.33291400763968	-2.64845235081527	Treg
													1	0	Map3k3		ENSMUSG00000020009	TconvTreg	HP1a	KO	17018.7712027553			H9_P1_M39	-0.701716316675937	-2.54226739140365	Tcyt
													1	0	Limd2		ENSMUSG00000020038	TconvTreg	HP1a	KO	2824.65031896924			H9_P3_M39	-2.40129197928885	-1.07549483509871	Treg
													1	0	Icam2		ENSMUSG00000020689	TconvTreg	HP1a	KO	2651.06226437879			A10_P5_M17	-2.42532886359671	0.60198633937028	Treg
													1	0	Ern1		ENSMUSG00000020806	TconvTreg	HP1a	KO	1437.62633625788			A11_P2_M17	3.31910585072061	3.26796846655992	Tmem
													1	0	Pecam1		ENSMUSG00000021069	TconvTreg	HP1a	KO	193.397894638285			A6_P2_M17	3.17888431456109	3.39616387156633	Tmem
													1	0	Smurf2		ENSMUSG00000021298	TconvTreg	HP1a	KO	2805.80090784185			A8_P5_M17	-4.4591242203472	-1.80614096852157	Tex
													1	0	Gm11707		ENSMUSG00000022584	TconvTreg	HP1a	KO	7447.6313799948			A8_P6_M17	-2.2439314255474	-2.23017508717391	Tex
													1	0	Gm11708		ENSMUSG00000024659	TconvTreg	HP1a	KO	1387.73008952263			B10_P1_M17	3.773370610738	3.81182019976762	Tmem
													1	0	Bptf		ENSMUSG00000025492	TconvTreg	HP1a	KO	1301.75689124608			B10_P2_M17	3.25358341839334	3.37646596697953	Tmem
													1	0	Gm11714		ENSMUSG00000025804	TconvTreg	HP1a	KO	145.252804567467			B10_P6_M17	-2.08096851203421	1.14385359553483	Treg
													1	0	Pitpnc1		ENSMUSG00000026070	TconvTreg	HP1a	KO	4160.66459026645			B11_P6_M17	-0.349625719523227	1.28961055544999	Treg
													1	0	Axin2		ENSMUSG00000026796	TconvTreg	HP1a	KO	521.432273415744			B2_P6_M17	1.33228878881952	0.546892097274333	Teff
													1	0	1700096J18Rik		ENSMUSG00000027508	TconvTreg	HP1a	KO	2210.98300101971			B5_P2_M17	3.91386650707742	3.5372751262584	Tmem
													1	0	Amz2		ENSMUSG00000027720	TconvTreg	HP1a	KO	602.060226399064			B6_P2_M17	3.74057351257821	3.84584598807481	Tmem
													1	0	Kcnj16		ENSMUSG00000028064	TconvTreg	HP1a	KO	9726.39569067859			B8_P5_M17	-2.20169032905081	0.708422591964275	Treg
													1	1	Hid1		ENSMUSG00000029603	TconvTreg	HP1a	KO	15658.3558481372			B8_P6_M17	1.1187041869404	1.07992475299028	Teff
													1	0	Ict1os		ENSMUSG00000030579	TconvTreg	HP1a	KO	620.923722635245			B9_P2_M17	3.058586763406	3.3655005004802	Tmem
													1	0	Mrpl58		ENSMUSG00000031391	TconvTreg	HP1a	KO	3096.57046672934			C11_P5_M17	1.28531240131875	0.83300988940385	Teff
													1	0	Jpt1		ENSMUSG00000032193	TconvTreg	HP1a	KO	1630.89276318534			C12_P6_M17	1.99839017000219	2.45015948084977	Teff
													1	0	Sumo2		ENSMUSG00000032750	TconvTreg	HP1a	KO	1257.93458092323			C2_P1_M17	-0.938592327570712	-0.96868426533553	Treg
													1	0	Nup85		ENSMUSG00000034586	TconvTreg	HP1a	KO	2249.68545859982			C3_P6_M17	1.93778996374627	2.51373927859452	Teff
													1	0	Grb2		ENSMUSG00000037463	TconvTreg	HP1a	KO	258.517294063871			C4_P2_M17	3.64364110138437	3.63799553183702	Tmem
													1	0	Exoc7		ENSMUSG00000040229	TconvTreg	HP1a	KO	393.934764889134			C7_P2_M17	2.82954322006723	2.98462467459825	Tmem
													1	0	Foxj1		ENSMUSG00000040451	TconvTreg	HP1a	KO	6582.74114850874			D1_P2_M17	3.43570743706247	4.02690367964891	Tmem
													1	0	Rnf157		ENSMUSG00000042066	TconvTreg	HP1a	KO	149.983002375896			D1_P6_M17	1.60332475807687	0.260447910110027	Teff
													1	0	Rps11-ps2		ENSMUSG00000045287	TconvTreg	HP1a	KO	1688.61231773035			D3_P1_M17	3.11654709484597	3.83804111746934	Tmem
													1	0	Ubald2		ENSMUSG00000047678	TconvTreg	HP1a	KO	19.774393768167			D9_P1_M17	1.32310150768777	0.496104648391277	Teff
													1	1	Rhbdf2		ENSMUSG00000049103	TconvTreg	HP1a	KO	8420.80449309173			D9_P2_M17	3.6749112477543	3.85326766041902	Tmem
													1	0	Snhg20		ENSMUSG00000049521	TconvTreg	HP1a	KO	29.1266536898975			E2_P2_M17	3.07733665611764	3.55473046569017	Tmem
													1	0	Septin9		ENSMUSG00000053063	TconvTreg	HP1a	KO	234.976656829481			F10_P2_M17	3.64511226322671	3.35300617484239	Tmem
													1	0	Tnrc6c		ENSMUSG00000056529	TconvTreg	HP1a	KO	22.5895940944505			F10_P5_M17	-4.24685872886161	-2.70839268895003	Tex
													1	0	Tmc6		ENSMUSG00000056656	TconvTreg	HP1a	KO	180.456259070988			F11_P5_M17	-3.99489368293265	-2.5797434541783	Tex
													1	0	Birc5		ENSMUSG00000060131	TconvTreg	HP1a	KO	1697.52173892407			F12_P6_M17	-1.8041325936077	0.880206277648479	Treg
													1	0	Tha1		ENSMUSG00000067341	TconvTreg	HP1a	KO	19.6728400235917			F2_P6_M17	1.06745277550241	0.0638422277369797	Teff
													1	0	Gm11726		ENSMUSG00000072663	TconvTreg	HP1a	KO	137.288362752635			F3_P6_M17	-1.82664455268363	0.790119102279216	Treg
													1	0	Socs3		ENSMUSG00000075595	TconvTreg	HP1a	KO	1524.5693883304			F7_P2_M17	3.27086554672738	3.40935068396714	Tmem
													1	0	Pgs1		ENSMUSG00000076855	TconvTreg	HP1a	KO	145.483797650884			G12_P1_M17	3.41883121635934	3.3744493034282	Tmem
													1	0	Cyth1		ENSMUSG00000079481	TconvTreg	HP1a	KO	727.463665059704			G12_P5_M17	0.779757486844266	0.69966929225114	Teff
													1	0	Cep295nl		ENSMUSG00000083748	TconvTreg	HP1a	KO	10.9111997220084			G1_P5_M17	2.90138887074014	0.65640061167863	Teff
													1	0	Lgals3bp		ENSMUSG00000099759	TconvTreg	HP1a	KO	655.85060767648			G2_P6_M17	-1.30582345817069	-2.15784985752913	Treg
													1	0	Enpp7		ENSMUSG00000111167	TconvTreg	HP1a	KO	17.0160114458395			G3_P1_M17	-1.23103894088248	0.947995832244426	Treg
													1	0	Cbx8									G3_P5_M17	-0.907630337214267	0.748344829360515	Teff
													1	0	Mir6934									G4_P2_M17	3.86530660297891	3.53459601668504	Tmem
													1	0	Ccdc40									G5_P5_M17	2.92113529350778	-0.323795864304036	Teff
													1	0	Gaa									G9_P6_M17	-0.364098680949008	-0.22905499668929	Teff
													1	0	Rnf213									H10_P1_M17	3.7030730118992	3.89105593232301	Tmem
													1	0	Endov									H11_P1_M17	3.75675510075113	3.64463858870652	Tmem
													1	0	Rptor									H2_P6_M17	-4.50813592765311	-1.6596904489598	Tex
													1	0	Chmp6									H5_P1_M17	3.49394558575174	4.01231395272401	Tmem
													1	0	Baiap2									H6_P2_M17	3.57233689930459	3.90326117543367	Tmem
													1	0	Gm11769									H8_P5_M17	-4.52918542716483	-1.81070430012557	Tex
													1	0	Ccdc137									H8_P6_M17	1.77352251317521	0.996988227645427	Teff
													1	0	Cd7									H9_P5_M17	-4.47048963401297	-1.78466088505599	Tex
													1	0	Wdr45b									A10_P1_M23	2.20222997684201	0.732844283858806	Teff
													1	0	Tbcd									A10_P2_M23	1.35193918850442	-1.75318248005721	Tcyt
													1	0	Gm25832									A12_P2_M23	2.17295222934505	-1.38070447178695	Teff
													1	0	Gm31332									A2_P1_M23	-1.87419189307669	-2.37694699498031	Treg
													1	0	Asxl2									A2_P3_M23	-3.61279167029837	-1.94507510395858	Tex
													1	0	Gm48122									A2_P4_M23	-3.66980041358451	-1.14188582630965	Treg
													1	0	Itsn2									A3_P4_M23	-3.30964816901664	0.124964168349773	Treg
													1	0	Gm4804									A4_P1_M23	-3.93002332541922	-1.75259263249251	Treg
													1	0	Gm48693									A5_P1_M23	-2.15614999625663	0.560909202376872	Treg
													1	1	1700030C10Rik									A7_P2_M23	-3.97338069770316	-1.9211855623326	Tex
													1	0	Gm4419									A7_P3_M23	2.07814221289178	-0.44265134068343	Teff
													1	0	Gm47705									A9_P2_M23	1.64115636255761	0.844535281936198	Teff
													1	0	Gm19340									B10_P1_M23	2.92211251165887	1.05097239283708	Teff
													1	0	Gm36723									B10_P2_M23	2.57111887838861	0.938817432204753	Teff
													1	0	Gm47750									B10_P3_M23	1.75734906103631	1.47733824519303	Tcyt
													1	0	Gm16267									B11_P1_M23	1.1305370202305	-2.07822663517806	Tcyt
													1	0	9130015A21Rik									B11_P2_M23	1.7697715928795	-0.365584919174641	Teff
													1	0	Gm10465									B11_P3_M23	0.252125011944974	-2.07472426625106	Tcyt
													1	0	Cxcr1									B12_P4_M23	-2.65321887824515	-1.71350867482039	Treg
													1	0	2700097O09Rik									B2_P1_M23	-2.73359884116629	0.631090572158366	Treg
													1	0	Prorp									B2_P3_M23	0.885223375821317	0.402193000594646	Treg
													1	0	Gm9887									B3_P2_M23	-3.90514911506156	-1.831385204514	Tex
													1	0	5830428M24Rik									B3_P3_M23	-3.9017511734722	-1.89785678120467	Tex
													1	0	Nin									B4_P1_M23	-2.29427303168753	0.866468360702068	Treg
													1	1	Pygl									B4_P4_M23	-1.66954673621634	-1.23241336079451	Treg
													1	0	Actr10									B5_P3_M23	-0.591569317316806	0.537474563399821	Treg
													1	0	2210039B01Rik									B6_P2_M23	-3.38096536490897	-1.96390206547591	Treg
													1	0	Churc1									B6_P4_M23	-1.48056115004996	1.03981893328813	Treg
													1	0	Rab15									B7_P2_M23	0.777731286549771	-1.92641122074935	Tcyt
													1	0	Gm35189									B7_P3_M23	1.23152767326852	-0.782717296799153	Tcyt
													1	0	Rad51b									B8_P3_M23	-2.19673837516288	-2.88476664753768	Tex
													1	0	Sipa1l1									B8_P4_M23	0.440596925282681	-2.07188899250838	Tcyt
													1	0	Numb									C11_P4_M23	-0.450484884714877	-0.0925021860203445	Teff
													1	0	Gm47447									C2_P2_M23	1.50834600832483	-1.18270022602889	Teff
													1	0	Mideas									C7_P3_M23	1.29572020676156	-0.625909397324055	Tcyt
													1	0	Dlst									D10_P3_M23	-0.0457016358135101	-2.020762989243	Tcyt
													1	0	Nek9									D11_P3_M23	1.11740611698648	-2.33792311879012	Tcyt
													1	0	Gm33312									D12_P1_M23	0.64589832928201	-2.28996665211532	Tcyt
													1	0	Cipc									D12_P2_M23	0.998800503277982	-1.33153159352157	Tcyt
													1	0	Gm48296									D2_P2_M23	-2.57287944648246	0.196888854781657	Treg
													1	0	Ttc7b									D2_P4_M23	2.23197151413357	2.26541416911271	Tmem
													1	0	Unc79									D3_P1_M23	0.900268422627652	0.442710807601482	Teff
													1	0	Fam124b									D4_P2_M23	1.24266056921502	1.36292617587236	Teff
													1	0	Gm37262									D5_P3_M23	-0.625703705286777	5.67261301545289	unknown
													1	0	Gm16086									D5_P4_M23	1.6027836671116	0.892737558166057	Teff
													1	0	Gm6189									D7_P1_M23	-0.135641468500888	1.64152066973832	Treg
													1	0	4930465M20Rik									D7_P4_M23	-0.854452742075717	1.55232208041337	Treg
													1	0	Bcl11b									D9_P2_M23	-2.79455770347098	-0.229971477707356	Treg
													1	0	Evl									E10_P2_M23	-1.72462762687186	-3.26517302723739	Tex
													1	0	1700016L21Rik									E11_P1_M23	0.257117020154202	-1.99457890721175	Tcyt
													1	0	Yy1									E11_P2_M23	-3.71262563559989	-1.2090445253453	Treg
													1	0	Gm48248									E11_P3_M23	2.10350901093503	-1.21193511219832	Teff
													1	0	Cdca4									E11_P4_M23	-1.14316214416007	-0.990929195602864	Treg
													1	1	Gpr132									E4_P1_M23	1.84286605026742	3.2447639015117	Tmem
													1	0	Ighv9-4									E4_P3_M23	1.49870704319497	-0.309324333389729	Tcyt
													1	0	Ighv1-12									E6_P4_M23	1.86770568993112	2.53868358401445	Tmem
													1	0	Ighv1-39									E8_P1_M23	1.92232252862474	0.504962375442058	Teff
													1	0	Ighv8-3									E8_P4_M23	-1.75994743201712	1.71020858554032	Treg
													1	0	Ighv1-49									F10_P2_M23	-1.74295462462882	-3.17898995610091	Tex
													1	0	Ighv8-8									F10_P4_M23	1.82155026700517	-0.941108772476643	Tcyt
													1	0	Ighv1-62-2									F11_P2_M23	2.07962016966363	-1.43223435612533	Tcyt
													1	0	Gm35330									F11_P3_M23	3.880459414983	2.26375930575517	Teff
													1	0	1700016G22Rik									F11_P4_M23	2.71903689410707	0.203294685164958	Teff
													1	0	Gm48783									F12_P2_M23	-2.71428979728202	-2.55002362461898	Treg
													1	0	Lyst									F12_P4_M23	2.48593519833108	2.70234673289445	Tmem
													1	0	Trgv7									F1_P3_M23	-1.21950758788565	0.877258947173625	Treg
													1	0	Trgv4									F2_P4_M23	-3.90073741767386	-1.24032456608626	Treg
													1	0	Trgv3									F3_P1_M23	1.32975809481164	0.408796718398601	Teff
													1	0	Trgc2									F6_P3_M23	0.449188219571317	2.18626039294389	Teff
													1	0	Olfr1368									F7_P3_M23	1.02972673084756	-2.30150754185531	Tcyt
													1	0	Pom121l2									F8_P3_M23	-2.3960048088787	-2.67217786045882	Tex
													1	1	Prss16									F9_P2_M23	-2.45993388984183	-0.629258701523274	Treg
													1	0	Gm11290									G11_P4_M23	-2.71349538657645	-1.79591996403548	Treg
													1	0	Gm11292									G12_P1_M23	1.59952305462381	1.93005531100419	Teff
													1	0	C230035I16Rik									G1_P2_M23	1.62119786646386	-1.11213261814925	Teff
													1	0	Trip12									G6_P1_M23	-0.0455738434551116	-1.44256455632064	Treg
													1	0	Gm11335									G6_P3_M23	-2.71915735099295	0.912591865340739	Treg
													1	0	H4c4									G6_P4_M23	-0.720849646067416	1.87115614680436	Treg
													1	0	Gm11344									G7_P3_M23	-0.622326982950961	2.3830513265529	Treg
													1	0	Gm11342									G8_P4_M23	2.03080979194661	0.960611989776164	Teff
													1	0	Gm22013									G9_P4_M23	-0.186669958567416	-2.38622243138167	Tcyt
													1	0	Gm11346									H10_P3_M23	0.990435706639493	1.51226990489152	Teff
													1	0	Gmnn									H11_P4_M23	-2.81322683188895	-1.7954736444554	Treg
													1	0	Sp100									H12_P1_M23	1.35300164129754	-1.10401255818221	Tcyt
													1	0	Dusp22									H12_P3_M23	-1.53825963828543	1.19816987780717	Treg
													1	0	Serpinb1a									H1_P1_M23	-0.793391359782016	5.70444749859956	unknown
													1	0	Serpinb9									H2_P1_M23	0.161101686024869	2.21036522654679	Treg
													1	0	Gm48344									H3_P3_M23	-3.85603488776664	-1.85549027653548	Tex
													1	0	Gm48569									H5_P2_M23	-0.834110153651034	1.79017036227372	Treg
													1	0	Tmem170b									H6_P2_M23	-1.74527968261222	0.940644672194987	Treg
													1	0	Tbc1d7									H7_P1_M23	0.686326967740262	1.62982456950334	Teff
													1	0	Gfod1									H8_P1_M23	-1.0699480900524	-2.85710293980452	Tex
													1	0	Ranbp9									H8_P4_M23	1.90732296016237	0.786613395492107	Teff
													1	0	Gm34276									H9_P2_M23	2.61120422389528	0.281886031905681	Teff
													1	0	Jarid2									H9_P4_M23	-0.133863581156528	-2.27803714009139	Tcyt
													1	0	Dtnbp1									A3_P7_M36_L001	2.37681050803682	2.53215377597001	Teff
													1	0	Gm47460									A6_P8_M36_L001	3.20797048714181	0.979797294417888	Teff
													1	0	Atxn1									A6_P9_M36_L001	3.12894313242456	1.01261799601701	Teff
													1	0	4930453C13Rik									A8_P6_M36_L001	-1.76961959693412	0.743223121444255	Treg
													1	0	Rbm24									B2_P8_M36_L001	2.1518194919469	1.49987404612687	Teff
													1	0	Nup153									B5_P6_M36_L001	-4.34457029197196	-2.33912951680037	Tex
													1	0	Kif13a									B5_P7_M36_L001	-1.48533548209647	-1.76926858158919	Treg
													1	0	Phf2os1									B5_P8_M36_L001	1.84109075572511	1.07107990054277	Teff
													1	0	Fam120a									B8_P6_M36_L001	-0.564435137247836	-0.340439865311116	Teff
													1	0	Cks2									C11_P7_M36_L001	1.6915196051838	-0.590142318924397	Teff
													1	0	Ptma									C2_P8_M36_L001	1.74313740637323	1.03671305445817	Teff
													1	0	Sema4d									C4_P6_M36_L001	1.47844170238992	-0.0333939287266434	Teff
													1	0	Gm6344									C5_P6_M36_L001	2.29053734447976	0.576571395675212	Teff
													1	0	Zfp346									C6_P6_M36_L001	1.2346692552807	1.05159919528154	Teff
													1	0	Fgfr4									C6_P7_M36_L001	-2.90993226859549	-3.84239680500838	Tex
													1	0	Pdlim7									C7_P6_M36_L001	-2.58437551352957	-3.83827597828719	Tex
													1	0	Txndc15									C7_P8_M36_L001	1.55960755255243	1.35518782405046	Teff
													1	0	Gm47104									D1_P9_M36_L001	2.34705954250118	1.08002345828202	Teff
													1	0	Inpp5d									D4_P9_M36_L001	-1.32383288238028	-1.53783089848372	Treg
													1	0	4833421G17Rik									D8_P6_M36_L001	0.553764807248319	1.38348500994828	Teff
													1	0	Gm48745									D9_P6_M36_L001	1.45632980968972	0.743392875472575	Teff
													1	0	F2rl2									E11_P7_M36_L001	1.7762475779297	-0.0897021982273758	Teff
													1	0	Gm50469									E12_P6_M36_L001	2.05194667186757	0.239511421004802	Teff
													1	0	Sv2c									E12_P7_M36_L001	-4.34726394507865	-2.10132844181868	Tex
													1	0	Gm47533									E1_P6_M36_L001	-3.37884248588065	-0.281016895493001	Treg
													1	0	Gm38130									E1_P7_M36_L001	0.261370407605374	1.8147296216884	Teff
													1	0	Gm29336									E2_P7_M36_L001	1.52364038136026	0.739384105483562	Teff
													1	1	Itga2									E2_P9_M36_L001	2.11619084533473	1.57177465228227	Teff
													1	0	Gm29767									E5_P9_M36_L001	1.90437825229188	1.09926097659257	Teff
													1	0	Gm31804									E6_P7_M36_L001	-0.521250141596591	2.23859613207963	Treg
													1	0	Gng2									E7_P6_M36_L001	-1.42012275550345	0.551769664565593	Treg
													1	0	Ppp3cb									F11_P9_M36_L001	-0.0997008213756438	2.15612094668534	Teff
													1	0	Camk2g									F2_P6_M36_L001	1.74297054317018	1.03066270617631	Teff
													1	0	Gm30108									F5_P9_M36_L001	1.48880617525598	0.60328953532365	Teff
													1	0	Gm6128									F7_P6_M36_L001	1.51708905603906	1.33085863856462	Teff
													1	0	Zmiz1									F8_P8_M36_L001	-1.65539802405814	0.772533347884685	Treg
													1	0	Gm7591									G10_P7_M36_L001	1.34002123978158	0.0634497907557785	Teff
													1	0	Tasor									G1_P9_M36_L001	0.509525047803128	2.44076292781022	Treg
													1	0	Hdac4									G3_P9_M36_L001	1.21735285427591	0.481691768447429	Teff
													1	0	Ercc6									G4_P8_M36_L001	1.46835904028436	-0.14776952000472	Teff
													1	0	Txndc16									G4_P9_M36_L001	2.35429695453664	1.42205183772233	Teff
													1	0	Rubie									G5_P8_M36_L001	2.05691936817189	0.511976650039226	Teff
													1	0	Trav13d-4									G6_P8_M36_L001	1.31492833998224	1.05454938677934	Teff
													1	0	Trav16n									G7_P6_M36_L001	0.303104149365628	1.91739599970964	Teff
													1	0	Trav8-1									G7_P8_M36_L001	-2.64169849250296	-3.81008631916854	Tex
													1	0	Trav12-1									H2_P7_M36_L001	1.54987971689721	1.06952350405839	Teff
													1	0	Trav3-2									H3_P9_M36_L001	1.50724075939676	0.391061237136394	Teff
													1	0	Trav8-2									H5_P9_M36_L001	1.33870677855035	0.738301685134441	Teff
													1	1	Trav16									H6_P7_M36_L001	2.06807957794687	0.334959914962321	Teff
													1	0	Trav14-3									H8_P6_M36_L001	-1.73586429450492	0.858995607177287	Treg
													1	0	Trav15-3									A10_P2_M42	2.13639178332111	3.2560273912349	Tmem
													1	0	Traj61									A11_P1_M42	1.78805329110643	3.0192064550319	Tmem
													1	0	Traj49									A12_P1_M42	1.12930475380441	-1.81919581623885	Tcyt
													1	0	Traj47									A3_P2_M42	2.49293790962716	1.637036254684	Teff
													1	0	Traj41									A3_P3_M42	-0.108564985728061	-1.82642180653426	Tcyt
													1	0	Rem2									A4_P4_M42	-0.63689340445975	-1.39739138813826	Tcyt
													1	0	Haus4									A5_P3_M42	2.69314094092866	0.564531734267741	Teff
													1	0	Ap1g2									A5_P4_M42	3.20765422489663	1.91043894557145	Tmem
													1	0	Sdr39u1									A6_P3_M42	-3.13023389670829	-1.42311961384627	Treg
													1	0	Gm4479									B11_P1_M42	1.37825797703286	-1.21179682942244	Tcyt
													1	0	Xpo4									B3_P4_M42	-1.87394346091727	-2.53181941243026	Tex
													1	0	Ska3									B5_P2_M42	2.49448077585717	3.02560608653215	Tmem
													1	0	Zdhhc20									B5_P4_M42	0.699462520146573	2.71384351519731	Treg
													1	0	Ints6									C12_P3_M42	-0.0837208161113616	-1.2895093652806	Tcyt
													1	0	Gm37183									C5_P2_M42	3.88932799007913	2.99619405535844	Tmem
													1	0	Hmbox1									C8_P3_M42	-1.16993416640738	2.50662105349687	Tmem
													1	0	Dpysl2									D5_P1_M42	3.11904548313638	2.15554230479386	Tmem
													1	0	Ppp2r2a									D7_P3_M42	2.40913446452638	3.17250376013902	Tmem
													1	0	Ppp3cc									E11_P2_M42	0.0300122370960358	-0.754768917282552	Tcyt
													1	0	Gm4606									E4_P2_M42	2.51479856874963	1.21932475833085	Teff
													1	0	Rcbtb2									E5_P2_M42	2.05996360089799	2.89625757006791	Tmem
													1	0	Dnajc15									E6_P3_M42	-2.94690669867972	-1.38532645436141	Treg
													1	0	Gm18368									E6_P4_M42	-2.83642400596122	-0.0233388635716141	Treg
													1	0	Gm9395									G10_P4_M42	-3.40458692405204	-1.52765280934188	Treg
													1	0	Ubac2									G11_P2_M42	0.125078784489835	-0.623866150101155	Tcyt
													1	0	Gpr183									G1_P1_M42	2.53599645402452	0.214537551681071	Teff
													1	0	5430437J10Rik									G1_P2_M42	3.06007246878167	-0.573364326675862	Teff
													1	0	Rictor									G5_P4_M42	3.20877473261377	1.88428204325822	Tmem
													1	1	Il7r									H10_P2_M42	0.859375225568021	-2.39934212895247	Tcyt
													1	1	Spef2									H12_P4_M42	1.579882370496	3.04366152552751	Tmem
													1	0	Polr2k									H1_P2_M42	3.06308888103982	2.65261357096818	Tmem
													1	0	Gm33936									H3_P2_M42	2.33872755076906	3.10400777129319	Tmem
													1	0	Snx31									H5_P2_M42	2.48797695543786	3.02121656207231	Tmem
													1	0	Sntb1									H9_P4_M42	1.89109568502923	3.14123873976853	Tmem
													1	0	Gm25875									A10_P4_M47	-0.920276058649814	2.35329835681108	Treg
													1	0	Gm2682									A11_P2_M47	-1.01934779975394	2.08635776309159	Treg
													1	0	Gm24696									A2_P4_M47	1.38097559120675	-2.55791098805282	Tcyt
													1	0	D030024E09Rik									A4_P1_M47	1.62500636484643	-2.08487708302352	Tcyt
													1	0	Gm22521									A4_P2_M47	1.73803545739671	-1.83859784336898	Tcyt
													1	0	Asap1									A5_P2_M47	1.73306302931329	3.16115753916886	Tmem
													1	0	Tg									A7_P3_M47	3.75220154430887	1.65791862277177	Teff
													1	0	Gm28706									A8_P2_M47	1.93982003834268	-1.29533965321395	Tcyt
													1	1	Ly6c2									A9_P2_M47	3.3460526337864	0.232714584151775	Teff
													1	0	Zc3h3									B10_P1_M47	5.35500823166391	-1.52229792805526	unknown
													1	0	Naprt									B11_P1_M47	-1.91567672584037	-3.27650267811629	Tcyt
													1	0	Scrib									B1_P1_M47	-3.30375446174124	-1.90830046864364	Treg
													1	0	Mir6953									B1_P4_M47	-3.43666137549857	-3.30271441670272	Tex
													1	1	Mirt2									B2_P1_M47	2.53429286386987	-1.40990121098372	Teff
													1	0	Mir3079									B2_P4_M47	2.86588804628869	-0.315976211746663	Teff
													1	0	Oplah									B3_P1_M47	0.679557549023831	-2.22133929463241	Tcyt
													1	0	Hgh1									B6_P1_M47	2.18882799726149	2.97110717562822	Tmem
													1	0	Mroh1									B8_P2_M47	-2.26499999854544	-1.7803016397557	Treg
													1	0	Dgat1									C10_P1_M47	1.09344838764688	-2.57333142491195	Tcyt
													1	0	Slc52a2									C10_P2_M47	2.72648133542558	0.88446777133134	Teff
													1	0	Recql4									C11_P1_M47	-3.58670963141898	-2.48940570088241	Tex
													1	0	Zfp251									C11_P2_M47	-3.51457561347464	-2.25102908345076	Treg
													1	0	Rpl8									C11_P3_M47	3.51144014503976	3.19499736098436	Tmem
													1	0	1110038F14Rik									C2_P2_M47	5.38228093292734	-1.51754004689071	unknown
													1	0	Apol7e									C2_P4_M47	1.34038375523111	-2.4279633256993	Tcyt
													1	1	Apol8									C3_P1_M47	2.47389877047559	3.45987909106401	Tmem
													1	0	Gm22107									C3_P2_M47	-3.33527101371268	-3.55314738484237	Tex
													1	0	Myh9									C3_P4_M47	1.75015287306329	-2.01038844319198	Tcyt
													1	0	Eif3d									C4_P2_M47	1.77990217711946	-1.75241620274398	Tcyt
													1	0	Ncf4									C5_P2_M47	1.38172249701043	-2.33932406636092	Tcyt
													1	0	C1qtnf6									C7_P2_M47	2.23592057284137	-1.78994376393172	Tcyt
													1	0	Sstr3									C7_P3_M47	3.82515512611886	1.80367296008256	Teff
													1	0	Gm6723									C7_P4_M47	5.33891736176034	-1.51837737294051	unknown
													1	0	Rac2									D10_P2_M47	2.4880450239422	-1.31407077046248	Tmem
													1	0	Gm36738									D10_P4_M47	0.885989057088101	-2.8678293916783	Tcyt
													1	0	Cyth4									D11_P1_M47	3.611057030225	1.30423372058061	Teff
													1	0	Gm7318									D11_P2_M47	-2.33180583808402	-3.30460746022078	Treg
													1	1	Cdc42ep1									D1_P2_M47	2.66435934808275	-0.448206493576497	Teff
													1	0	Gm26634									D1_P3_M47	4.13063596394082	0.37327187327531	Teff
													1	0	Gga1									D4_P4_M47	-0.0784343609569427	-2.85069997044417	Tcyt
													1	0	Lgals1									D5_P3_M47	-1.58258665893058	1.09855454234269	Treg
													1	0	Gm49544									D8_P3_M47	-2.99840082023123	-1.90073735447738	Treg
													1	0	Eif3l									E10_P1_M47	3.21460293438455	0.358400752822429	Teff
													1	0	1700088E04Rik									E10_P2_M47	2.55222688820382	-1.12740475865218	Teff
													1	0	Pick1									E10_P4_M47	5.25538431313058	-1.54138953419539	unknown
													1	0	Baiap2l2									E12_P3_M47	5.40520225670358	-1.43888528080794	unknown
													1	0	Tmem184b									E1_P2_M47	0.658780919575894	-2.98950059147689	Tcyt
													1	0	Ddx17									E2_P4_M47	-1.95838464591483	-3.23116976948592	Tex
													1	0	Tomm22									E3_P1_M47	-0.917253149485385	0.120094707290202	Treg
													1	0	Apobec3									E4_P1_M47	0.256941663289273	3.69980328349259	Treg
													1	0	Cbx7									E4_P3_M47	2.79978792574426	-0.847893306930989	Teff
													1	0	Snord83b									E7_P2_M47	1.37433324959298	3.57341330317643	Tmem
													1	0	Rpl3									E7_P3_M47	1.70501940157434	-2.30714089604232	Tcyt
													1	0	Tab1									E9_P3_M47	2.6600733866932	1.40527932910112	Teff
													1	0	Mgat3									F10_P4_M47	-3.31539071891288	-3.46909815998885	Tex
													1	0	4930588D02Rik									F1_P2_M47	3.30559741165658	4.06378137139466	Tmem
													1	0	Enthd1									F1_P3_M47	0.221964942479337	3.634306242744	Treg
													1	0	Grap2									F2_P3_M47	2.93230967428705	2.47331183222917	Tmem
													1	1	Gm49553									F4_P3_M47	3.33978544380685	0.0568460729518234	Teff
													1	0	Fam83f									F5_P1_M47	3.27203010227701	0.0578173902430832	Teff
													1	0	Gm49512									F6_P3_M47	1.9025144746544	0.953387906829387	Teff
													1	0	Tnrc6b									F7_P4_M47	0.556276666188443	3.62170915869859	Treg
													1	0	Mrtfa									F8_P1_M47	1.26459090616723	2.57299225596574	Treg
													1	0	Gm25131									F8_P2_M47	-0.0710591206310149	2.67223828105119	Treg
													1	0	Gm5218									F9_P2_M47	3.65446923878213	2.2279786374965	Tmem
													1	0	Ep300									G10_P1_M47	2.08793734219095	-1.55023009510848	Treg
													1	0	L3mbtl2									G12_P2_M47	-1.0742217430828	2.02402227191117	Treg
													1	0	Aco2									G2_P1_M47	0.548205958867276	-1.5420237276158	Tcyt
													1	0	Desi1									G3_P1_M47	3.77136706020852	2.33769839076188	Teff
													1	0	Snu13									G4_P1_M47	-0.890328539347446	0.0795268323817551	Treg
													1	0	Srebf2									G6_P1_M47	3.36531339790841	3.61591761378434	Tmem
													1	0	Gm49503									G7_P1_M47	-3.34152234885672	-1.91756159993026	Treg
													1	0	Tcf20									G8_P2_M47	1.18259702827951	-1.86209876271102	Tcyt
													1	0	Ttll12									H11_P1_M47	0.852521645093167	-2.55986602040145	Treg
													1	0	Celsr1									H11_P2_M47	-1.01103676650504	2.17952888278154	Treg
													1	0	Gramd4									H11_P3_M47	3.0301501026394	-0.796801159103841	Teff
													1	0	Mapk12									H11_P4_M47	3.15972058680078	-0.779203483780354	Teff
													1	0	Pced1b									H1_P1_M47	3.84421466496011	0.756939342299968	Teff
													1	0	Slc48a1									H1_P3_M47	0.617114411854947	3.53943758277085	Treg
													1	0	Hdac7									H3_P1_M47	3.58630012180826	0.755910327712566	Teff
													1	0	Mir1291									H3_P2_M47	1.90264006164094	-1.44790322514388	Tcyt
													1	0	Ddx23									H4_P3_M47	-3.36020006034354	-3.38661391468856	Tex
													1	0	Prkag1									B1_P5_M47_L001	1.2242801060917	3.3220811393657	Tmem
													1	0	Gm49442									B2_P5_M47_L001	-1.2461639771221	0.215912273208171	Treg
													1	0	Gm41396									B3_P5_M47_L001	2.91528813745996	3.35927825240281	Tmem
													1	0	4930578M01Rik									B4_P5_M47_L001	1.73914806749841	3.77293663291124	Tmem
													1	0	Gm22951									C3_P5_M47_L001	1.34298204090616	3.34061472682145	Tmem
													1	1	Gm49484									C8_P5_M47_L001	2.61652521994134	0.779487540999919	Teff
													1	0	Asic1									D11_P5_M47_L001	3.46344588902017	0.894543102065593	Teff
													1	0	Smarcd1									D12_P5_M47_L001	0.894924270177091	2.59622233180192	Teff
													1	0	Mettl7a1									E12_P5_M47_L001	0.775046931767667	3.33151428965715	Tmem
													1	0	Gm5475									E3_P5_M47_L001	-2.23156894538382	-4.2667198869786	Tex
													1	0	Scn8a									F12_P5_M47_L001	2.00640385057946	1.99925034312394	Teff
													1	0	Eif4b									F1_P5_M47_L001	2.94014941360971	2.77146928576615	Tmem
													1	0	Soat2									F3_P5_M47_L001	-3.13588680121878	-1.54615218373153	Treg
													1	0	Csad									F5_P5_M47_L001	1.64626394417306	3.21473698882249	Tmem
													1	0	Zfp740									F8_P5_M47_L001	-3.58549798819998	-1.89997775288436	Treg
													1	0	Itgb7									G2_P5_M47_L001	-2.7961398491619	-1.68482739659163	Treg
													1	0	Espl1									G3_P5_M47_L001	3.73185478355905	1.1212789323726	Teff
													1	0	Gm36246									G5_P5_M47_L001	3.64384697582742	3.37225597170976	Tmem
													1	0	Sp1									H11_P5_M47_L001	-1.07205809447745	-0.037970611771077	Treg
													1	0	Tfap4									H9_P5_M47_L001	1.28710352089425	3.84232275752214	Tmem
													1	0	Glis2									A11_P3_MMD1.84A_L001	-0.271534574961459	0.977762868682414	Teff
													1	0	Coro7									A12_P3_MMD1.84A_L001	-3.91997064444998	-1.88141019078109	Tex
													1	0	Gm25549									A12_P4_MMD1.84A_L001	-3.39912856910208	-0.652926037033528	Treg
													1	0	Rmi2									A1_P3_MMD1.84A_L001	-3.95104040000418	-2.06949336262557	Tex
													1	1	Dyrk3									A1_P4_MMD1.84A_L001	-4.34014571998099	-1.8775687906346	Tex
													1	0	2610318N02Rik									A4_P3_MMD1.84A_L001	-1.03552640769461	1.67972390917924	Treg
													1	0	Gm6048									A7_P4_MMD1.84A_L001	1.0337911715748	1.36949913767961	Teff
													1	0	Srgap2									A9_P2_MMD1.84A_L001	1.09737120773813	0.689437320510417	Teff
													1	0	Tra2b									A9_P3_MMD1.84A_L001	0.840935575032437	0.902825048247844	Teff
													1	0	Pak2									B10_P1_MMD1.84A_L001	-2.81962312552909	0.97997706202653	Treg
													1	0	Rnf168									B11_P2_MMD1.84A_L001	-2.75296033713797	1.03519981173661	Treg
													1	0	Tnk2									B12_P1_MMD1.84A_L001	0.0881835093738679	0.875685384551555	Teff
													1	0	Lrch3									B2_P3_MMD1.84A_L001	1.78200142290612	1.31411211756852	Teff
													1	0	Iqcg									B3_P1_MMD1.84A_L001	1.50672643091699	0.100707938949138	Teff
													1	0	Gm49662									B3_P4_MMD1.84A_L001	-4.15277875754813	-1.68967444630477	Tex
													1	1	Tmcc2									B4_P2_MMD1.84A_L001	-1.13289560172538	1.57796328334001	Treg
													1	0	Cd200r4									B5_P3_MMD1.84A_L001	-0.405597103571689	2.10169046191362	Treg
													1	0	Mdm4									B6_P3_MMD1.84A_L001	1.06960438396951	0.665989330092937	Teff
													1	0	Gm15638									C1_P3_MMD1.84A_L001	0.297812329793179	1.67392699984697	Teff
													1	0	Retnlb									C5_P1_MMD1.84A_L001	2.88245730307123	0.406444480697185	Teff
													1	0	Gm15518									C6_P4_MMD1.84A_L001	-1.10799349639395	1.74218576220658	Teff
													1	0	Cd47									C7_P1_MMD1.84A_L001	0.0774608721973542	1.66801946429399	Teff
													1	0	Bbx									D12_P2_MMD1.84A_L001	-4.37379897925833	-1.50546509953353	Treg
													1	0	Gm30414									D1_P1_MMD1.84A_L001	-0.421419990992343	2.15513389376786	Treg
													1	0	Tmem183a									D1_P3_MMD1.84A_L001	-3.91445602271537	-1.91986567707869	Tex
													1	0	Itsn1									D3_P2_MMD1.84A_L001	-3.12624324653128	-0.122142383774251	Treg
													1	0	Gm26626									D5_P1_MMD1.84A_L001	-0.213675392603671	0.055110385695964	Teff
													1	0	Gm49620									D8_P1_MMD1.84A_L001	-4.06583274695853	-1.67868811817977	Treg
													1	0	Synj2									E3_P2_MMD1.84A_L001	-2.18454374167899	-3.05814511509749	Tex
													1	0	4933426B08Rik									E3_P4_MMD1.84A_L001	-0.172357929682529	1.50716560153154	Teff
													1	0	Tagap									E4_P3_MMD1.84A_L001	-3.03477634284476	0.662465980330974	Treg
													1	0	Sod2									E9_P1_MMD1.84A_L001	0.167381631398404	1.92375748423722	Teff
													1	0	Vmn2r-ps117									F10_P1_MMD1.84A_L001	0.573026048207486	1.19111483363298	Teff
													1	0	Gm49092									F10_P2_MMD1.84A_L001	-0.487417353129184	1.49446647433427	Treg
													1	0	Flywch2									F10_P4_MMD1.84A_L001	-2.08043493125418	1.34716074732926	Treg
													1	0	Srrm2									F1_P1_MMD1.84A_L001	-3.26031030509452	0.262363841811687	Treg
													1	0	Amdhd2									F2_P1_MMD1.84A_L001	-0.116373194193637	-0.106197902878255	Teff
													1	0	Eci1									F2_P4_MMD1.84A_L001	-0.0652262100932952	1.69562714366105	Teff
													1	0	E4f1									F4_P2_MMD1.84A_L001	-1.02461017463187	1.59839504031327	Treg
													1	0	Pkd1									F5_P4_MMD1.84A_L001	-3.02760709617118	-1.65676028462264	Treg
													1	0	Gfer									F6_P3_MMD1.84A_L001	1.86790217664262	0.806325366775066	Teff
													1	0	Mrps34									G12_P1_MMD1.84A_L001	-1.14184058997611	0.537012985030681	Treg
													1	0	BC003965									G12_P4_MMD1.84A_L001	1.86851375010034	-1.10670907231185	Tcyt
													1	0	Unkl									G1_P1_MMD1.84A_L001	-3.22464574668387	0.285522392074138	Treg
													1	0	Ube2i									G2_P4_MMD1.84A_L001	-3.12261213157157	0.683970859328777	Treg
													1	0	Tekt4									G3_P1_MMD1.84A_L001	1.42436628248712	-0.419363567551106	Tcyt
													1	0	Ciao3									G4_P2_MMD1.84A_L001	1.50025759842416	0.557644298354655	Teff
													1	0	Haghl									G9_P3_MMD1.84A_L001	0.934428798222745	0.212042262832195	Teff
													1	0	Antkmt									H10_P4_MMD1.84A_L001	-0.419579399561679	1.64961998728898	Teff
													1	0	Metrn									H11_P2_MMD1.84A_L001	1.56242464687845	0.289962699691325	Teff
													1	0	Wdr24									H11_P4_MMD1.84A_L001	-0.669959200358188	-0.301066944321126	Treg
													1	0	Pigq									H6_P2_MMD1.84A_L001	1.3158579936268	0.172949722091228	Teff
													1	0	Rab11fip3									H6_P3_MMD1.84A_L001	-1.0478738674877	1.94217651156572	Treg
													1	0	Pgap6									H7_P1_MMD1.84A_L001	0.619760977292264	0.796663692275554	Teff
													1	0	Gm49983									H7_P2_MMD1.84A_L001	-1.34479655120352	-0.547967502792805	Treg
													1	0	Luc7l									H8_P1_MMD1.84A_L001	1.87714757230302	0.718069484511882	Teff
													1	0	Atp6v0e									A3_P1_MMD1.84B_L001	2.59408070352098	1.93604510096696	Teff
													1	0	Crebrf									A5_P2_MMD1.84B_L001	1.33778087999841	-0.0930958482823074	Teff
													1	0	Bnip1									A6_P2_MMD1.84B_L001	2.40658968892118	-0.436950275619954	Teff
													1	0	Ggnbp1									A6_P4_MMD1.84B_L001	-3.37005866858939	-1.06774813862655	Treg
													1	0	Itpr3									A9_P1_MMD1.84B_L001	-0.883205545878207	-1.50447423191878	Treg
													1	0	Uqcc2									B4_P1_MMD1.84B_L001	-2.09989608619193	-0.383417675217122	Treg
													1	0	Lemd2									B4_P2_MMD1.84B_L001	0.253336655163968	2.22099344996598	Teff
													1	0	Gm10505									B4_P4_MMD1.84B_L001	2.63541354444047	0.569390228072673	Teff
													1	0	Hmga1									B6_P3_MMD1.84B_L001	1.58167337086221	1.41200058726457	Teff
													1	0	Nudt3									B6_P4_MMD1.84B_L001	1.51942013409158	2.01049678591874	Teff
													1	0	Rps10									B8_P2_MMD1.84B_L001	-0.94152273032645	-1.56535298558089	Treg
													1	0	Rps2-ps9									B9_P1_MMD1.84B_L001	-3.34962524268607	0.607661655227214	Treg
													1	0	Ilrun									B9_P4_MMD1.84B_L001	-1.84759057853202	-2.29086024494979	Treg
													1	0	Snrpc									C10_P2_MMD1.84B_L001	1.80329151656648	0.463559558669597	Teff
													1	0	Taf11									C12_P4_MMD1.84B_L001	1.59934191610833	1.33733265666154	Teff
													1	0	Anks1									C1_P3_MMD1.84B_L001	0.834841596150601	-1.46632201405379	Tcyt
													1	0	Tcp11									C2_P2_MMD1.84B_L001	-0.249968422388827	1.71616046694902	Teff
													1	0	Scube3									C2_P3_MMD1.84B_L001	1.47653733398935	1.2648758199611	Teff
													1	0	Zfp523									C6_P4_MMD1.84B_L001	-1.18350995872	-0.00923783512923126	Treg
													1	0	Def6									C8_P1_MMD1.84B_L001	0.144055234456265	0.376773765365154	Teff
													1	0	Ppard									C8_P2_MMD1.84B_L001	1.5817653408291	1.7148646619716	Teff
													1	0	Fance									C9_P3_MMD1.84B_L001	0.525792705083096	2.02680747775224	Teff
													1	0	Tulp1									D2_P1_MMD1.84B_L001	0.190115796590054	1.29726569918779	Teff
													1	0	Fkbp5									D2_P2_MMD1.84B_L001	2.607404904628	-0.0727511140904129	Teff
													1	0	E230001N04Rik									D4_P1_MMD1.84B_L001	-2.04680503699759	-0.363191196640462	Treg
													1	0	Clpsl2									D6_P2_MMD1.84B_L001	1.60555409100076	1.676835706512	Teff
													1	0	Srpk1									D6_P3_MMD1.84B_L001	1.71016983892938	1.3198611047664	Teff
													1	0	Gm23887									D7_P3_MMD1.84B_L001	2.94633965399286	0.884723832885295	Teff
													1	0	Stk38									D9_P4_MMD1.84B_L001	2.41702373530885	2.37849228648332	Teff
													1	0	Gm16196									E12_P3_MMD1.84B_L001	2.19022561814805	1.23734205035356	Teff
													1	0	Srsf3									E3_P1_MMD1.84B_L001	-2.60935129020194	-1.96931035252425	Treg
													1	0	Gm41556									E3_P2_MMD1.84B_L001	0.465005623364652	2.23224418429521	Teff
													1	0	Trp53cor1									E4_P3_MMD1.84B_L001	1.91243858840486	1.13701908854631	Teff
													1	0	1700023B13Rik									E5_P1_MMD1.84B_L001	-0.359892500376498	1.66705720690873	Treg
													1	0	Cpne5									E8_P4_MMD1.84B_L001	-0.090360535120761	2.02610771922258	Teff
													1	0	Ppil1									F11_P1_MMD1.84B_L001	-0.338423384165561	0.378252437392741	Teff
													1	0	BC004004									F11_P2_MMD1.84B_L001	-0.543912304377353	2.27050059107926	Teff
													1	0	Gm36199									F1_P4_MMD1.84B_L001	2.16934292596003	-0.0684495660862625	Teff
													1	0	Pim1									F2_P4_MMD1.84B_L001	2.301297949815	1.78399484423783	Teff
													1	0	Gm17657									F3_P4_MMD1.84B_L001	0.395373212361539	2.40037052897599	Teff
													1	0	Tmem217									F5_P1_MMD1.84B_L001	0.280277120137418	1.81160061625627	Teff
													1	0	Rnf8									F6_P1_MMD1.84B_L001	1.94297571685334	1.22091667918351	Teff
													1	0	Gm50016									F7_P3_MMD1.84B_L001	2.00397211518308	0.860605409423381	Teff
													1	0	Mdga1									F8_P2_MMD1.84B_L001	-0.775007856821811	-1.46651322575423	Treg
													1	0	Dnah8									G10_P1_MMD1.84B_L001	-1.44475258681754	1.81078498629716	Treg
													1	0	Umodl1									G11_P2_MMD1.84B_L001	1.10785077717325	1.56596176890519	Teff
													1	0	Tff3									G4_P1_MMD1.84B_L001	0.691386686825955	-0.425018379410237	Teff
													1	0	Tff1									G4_P2_MMD1.84B_L001	2.47490954604169	0.606135299483806	Teff
													1	0	Gm50218									G9_P1_MMD1.84B_L001	2.43922470715066	0.598915984908611	Teff
													1	0	Slc37a1									H10_P3_MMD1.84B_L001	1.12063859608194	1.7573189046779	Teff
													1	0	U2af1									H2_P3_MMD1.84B_L001	-0.100553167795932	0.618700435439616	Teff
													1	0	Rrp1b									H4_P1_MMD1.84B_L001	0.641339766049588	-0.427889892776936	Teff
													1	0	Brd4									H4_P4_MMD1.84B_L001	2.80523972418329	0.603144576827556	Teff
													1	0	A530088E08Rik									H5_P4_MMD1.84B_L001	0.190460073018277	1.83973329333451	Teff
													1	0	Pglyrp2									H6_P4_MMD1.84B_L001	0.657840954327786	1.37065022257951	Teff
													1	0	Cyp4f39									H7_P3_MMD1.84B_L001	1.92845513131639	1.03616874484208	Teff
													1	0	Zfp799									H8_P1_MMD1.84B_L001	0.309817658925259	0.392129352370769	Teff
													1	0	Zfp952									A11_P1_M8_L001	-4.26923717353324	-2.51494462223861	Tex
													1	0	Zfp763									A12_P4_M8_L001	-2.21525729987601	-2.48438079090926	Treg
													1	0	Zfp563									A2_P2_M8_L001	-1.22677863929251	-2.35535104008529	Treg
													1	0	Zfp101									A4_P2_M8_L001	-1.95427097175101	-3.12826258869979	Tex
													1	0	Gm4125									A4_P4_M8_L001	-3.35677160117606	-3.24853617878768	Tex
													1	0	Myo1f									A5_P3_M8_L001	1.72218845989724	0.475383212844402	Teff
													1	0	Zfp414									A5_P4_M8_L001	-2.2008234390972	-3.63557631703231	Tex
													1	0	Hnrnpm									A9_P4_M8_L001	-1.85027946326712	-1.96804148884627	Treg
													1	0	Rps28									B11_P3_M8_L001	-2.28139938209037	-3.20802314015242	Tex
													1	0	Cd320									B11_P4_M8_L001	5.38437377121469	-1.50299651356551	unknown
													1	0	Gm4134									B12_P3_M8_L001	-2.43362010810355	-2.66368777485701	Tex
													1	0	Smim40									B12_P4_M8_L001	-2.47025407645682	-2.5085993501744	Tex
													1	0	Daxx									B2_P1_M8_L001	-3.11587156150321	-3.00290114613387	Tex
													1	0	Wdr46									B3_P1_M8_L001	-1.57291377875785	-2.41463811131331	Treg
													1	0	B3galt4									B3_P3_M8_L001	-2.59797777030448	-3.38727290364119	Tex
													1	0	Rps18									B4_P1_M8_L001	-3.72158492896537	-2.73796326847884	Tex
													1	0	Vps52									B6_P3_M8_L001	-3.33879770133475	-3.12347037525985	Tex
													1	0	AA388235									C2_P3_M8_L001	-3.55454982612113	-3.23343665333602	Tex
													1	0	H2-K1									C5_P4_M8_L001	-0.919025553202426	-1.11217362614486	Treg
													1	0	Rxrb									C6_P2_M8_L001	-3.82108033988455	-2.80512959690902	Tex
													1	0	H2-Pb									C9_P3_M8_L001	-1.20152343604544	-2.62565476628158	Treg
													1	0	Gm50333									D11_P1_M8_L001	-2.8427444824932	-3.15234572621199	Tex
													1	0	Brd2									D12_P4_M8_L001	-1.79173864219168	-2.76485593052718	Tex
													1	0	Psmb9									D1_P3_M8_L001	-1.22603525016288	-1.4356971475682	Treg
													1	0	Tap2									D4_P4_M8_L001	-3.57504476401786	-2.15953786106917	Treg
													1	0	Gm15821									D7_P3_M8_L001	-3.53641666266898	-3.10434968205306	Tex
													1	0	H2-Ob									D8_P1_M8_L001	-3.40201724860648	-3.29533583851668	Tex
													1	0	H2-Aa									E11_P1_M8_L001	-2.20980514380912	-3.24501235218856	Tex
													1	1	H2-Eb2									E1_P3_M8_L001	5.45518361237069	-1.54886157246444	unknown
													1	0	BC051142									E5_P4_M8_L001	-3.02982248160819	-3.66383177967879	Tex
													1	0	Egfl8									F10_P4_M8_L001	5.26297556068918	-1.61671931477401	unknown
													1	0	Prrt1									F12_P2_M8_L001	5.37137113716623	-1.57084853382918	unknown
													1	0	Mir6972									F2_P2_M8_L001	-3.20526899192313	-2.44399840565535	Tex
													1	0	C2									F3_P4_M8_L001	-2.21833099219779	-2.82016188832137	Treg
													1	0	Ehmt2									F5_P4_M8_L001	-2.158438814616	-3.47761733265731	Tex
													1	0	1110038B12Rik									F7_P2_M8_L001	-1.35937632415274	-1.84564168186995	Treg
													1	0	Gm8696									G12_P2_M8_L001	-1.92095054481009	-3.15026194783065	Tex
													1	0	Gm10501									G12_P4_M8_L001	-2.59177888724784	-2.39595372410628	Tex
													1	0	Vars									G5_P1_M8_L001	-2.68140949103812	-3.91211898060653	Tex
													1	0	Ly6g6c									G5_P3_M8_L001	5.39907609131357	-1.51482970448348	unknown
													1	0	Abhd16a									G6_P3_M8_L001	-3.35685647819022	-3.10157019825789	Tex
													1	0	Bag6									G8_P2_M8_L001	-2.8178159126995	-3.54430587025496	Tex
													1	0	Gm17705									H10_P3_M8_L001	-0.909258020853793	-1.65270240040633	Treg
													1	0	Aif1									H12_P3_M8_L001	-3.45665038917044	-3.04458243580672	Tex
													1	0	Ncr3-ps									H2_P3_M8_L001	-2.23426736686209	-2.84046179982039	Tex
													1	0	Lst1									H3_P4_M8_L001	-1.80683196876029	-3.05924803944442	Tex
													1	0	Mir6973a									H4_P4_M8_L001	-3.76467336509207	-2.47515637608382	Treg
													1	0	Mir6974									H6_P2_M8_L001	-3.8553120026348	-2.77350527973983	Tex
													1	0	Gm16181									H7_P2_M8_L001	-1.21922243926505	-1.70902211399886	Treg
													1	0	Ddx39b									H8_P2_M8_L001	-2.35264219138602	-3.56677539082381	Tex
													1	0	Gm25128									H9_P4_M8_L001	-2.17444385383109	-2.22019345494124	Treg
													1	0	Mir8094									A10_P1_M67_L001	-1.90931190345267	-2.81978661747786	Tex
													1	0	H2-D1									A10_P2_M67_L001	-2.12718261573294	-3.0592675897679	Tex
													1	0	Gm18733									A11_P3_M67_L001	-1.75133694503287	-2.50941521855208	Tex
													1	0	Gm18734									A12_P1_M67_L001	-1.11157835814933	-2.59646184178206	Tcyt
													1	0	H2-Q1									A3_P4_M67_L001	-1.07754863593558	-3.30808646412703	Tex
													1	0	H2-Q3									A4_P1_M67_L001	-1.97790397498587	-2.67572743626449	Tex
													1	0	H2-Q10									A5_P4_M67_L001	-1.1431230435131	-2.36104781361434	Tex
													1	0	Cchcr1									A7_P1_M67_L001	2.84703819658777	1.96864025859025	Treg
													1	0	2300002M23Rik									A8_P3_M67_L001	-3.92987121436576	-1.90772444935653	Tex
													1	0	Sfta2									B11_P2_M67_L001	-3.76764596793631	-3.06119162770125	Tex
													1	0	Mucl3									B11_P3_M67_L001	5.37415801193734	-1.62048728199813	Tex
													1	0	Vars2									B2_P1_M67_L001	-2.49062599036673	-2.23049933644149	Treg
													1	0	Gm20443									C1_P4_M67_L001	-3.04575933310965	-3.25872046681258	Tex
													1	0	Gm20442									C4_P1_M67_L001	-0.32353366706351	-1.24194152088973	Tcyt
													1	0	Ier3									C5_P1_M67_L001	-3.55792106482962	-2.73104817601058	Tex
													1	0	Nrm									C6_P3_M67_L001	-3.67334474418143	-2.75091368885848	Tex
													1	0	Ppp1r18									C6_P4_M67_L001	-3.54004491660575	-3.15108544560286	Tex
													1	0	Dhx16									C9_P3_M67_L001	-2.34497798774222	-3.19389350148055	Tex
													1	0	Atat1									C9_P4_M67_L001	-2.51152576301078	-2.49311597081038	Treg
													1	0	Rbx1-ps									D12_P3_M67_L001	-2.69932855460623	-3.36548049183699	Tex
													1	0	A930015D03Rik									D6_P3_M67_L001	-4.10549510810355	-1.70145280094954	Tex
													1	0	H2-T24									D6_P4_M67_L001	-2.67215360496024	-3.22408396931502	Tex
													1	0	1700113B19Rik									D7_P3_M67_L001	-4.10884822700003	-2.76481015415999	Tex
													1	0	Gm11127									E10_P4_M67_L001	-2.32755721900443	-2.8500300142369	Tex
													1	0	H2-Bl									E11_P1_M67_L001	-2.14164890143851	-3.23449618550155	Tex
													1	0	BC023719									E12_P2_M67_L001	-1.94031204078177	-3.40998465748641	Tex
													1	0	Gm6623									E2_P1_M67_L001	-0.224347246622836	0.14162485865739	Treg
													1	0	H2-M10.5-ps1									E2_P2_M67_L001	-2.45827258918265	-2.1200118753514	Tex
													1	0	Trim40									E3_P1_M67_L001	-3.88440383765677	-2.71345813008162	Tex
													1	0	H2-M6-ps									E4_P2_M67_L001	-2.5525308975933	-1.90076834889266	Tex
													1	0	Runx2os3									E6_P1_M67_L001	-2.01827825400809	-2.09869820805404	Treg
													1	0	Xpo5									E6_P4_M67_L001	-3.80237640235404	-1.95182234974715	Tex
													1	0	Bicral									E8_P1_M67_L001	-3.46173490378836	-3.06700093479964	Tex
													1	0	Tnfsf9									F10_P1_M67_L001	-2.27647317740897	-3.14016635151717	Tex
													1	0	Tnfsf14									F10_P2_M67_L001	-2.91340411994437	-2.21703822346541	Tex
													1	0	Xdh									F10_P4_M67_L001	-2.46968568656424	-3.18792350025985	Tex
													1	0	Gm23125									F11_P2_M67_L001	-3.80532516334037	-3.06269032688949	Tex
													1	0	Gm24722									F12_P2_M67_L001	-2.73484433982352	-3.25259310932967	Tex
													1	0	Gm7400									F1_P2_M67_L001	-2.43189061973075	-2.92848832341048	Tex
													1	0	Psma8									F1_P4_M67_L001	-3.06535400245169	-3.16456801625106	Tex
													1	0	Gm23207									F2_P1_M67_L001	-2.07385696265677	-2.64229590626571	Tex
													1	0	2310026I22Rik									F7_P4_M67_L001	-2.67641319129447	-2.0682802888951	Tex
													1	0	C330008A17Rik									F8_P4_M67_L001	-2.30478586051444	-3.26205165119979	Tex
													1	0	Gm50405									G11_P4_M67_L001	-4.08053411338309	-2.36194998951766	Tex
													1	0	Gm50199									G1_P1_M67_L001	-3.08023227546195	-2.70211560459945	Tex
													1	0	Diaph1									G2_P2_M67_L001	-2.53460420463065	-1.99019772740218	Tex
													1	0	Uggt1									G3_P4_M67_L001	-1.17481197211722	-3.1834130975804	Tex
													1	0	Gm15334									G4_P4_M67_L001	-1.56945480201224	-2.0837398264012	Tex
													1	0	Arhgap26									G5_P2_M67_L001	-3.10412372443656	-3.00383193226668	Tex
													1	0	Nr3c1									G5_P4_M67_L001	-3.39443029258231	-2.70429379673812	Tex
													1	1	Gramd3									G6_P3_M67_L001	-3.93750680778006	-1.45847661228988	Tex
													1	0	Gm41764									G8_P1_M67_L001	-0.227809799647128	1.05958574084428	Treg
													1	0	Me2									H10_P1_M67_L001	-3.47323001716117	-2.18800694676253	Treg
													1	0	Dym									H11_P4_M67_L001	-4.00257839057425	-1.31199032994124	Treg
													1	0	Neurl3									H12_P2_M67_L001	-2.8934732804058	-3.25334174366805	Tex
													1	0	Gm30288									H9_P1_M67_L001	-2.41269315574149	-3.03973729344222	Tex
													1	0	Zfp236									A10_P8_M60.B1_L001	2.86776171829721	0.185386588851482	Teff
													1	0	Ppp6r3									A11_P6_M60.B1_L001	-0.510128391718661	-0.911489555557698	Treg
													1	0	ENSMUSG00000119544									A11_P8_M60.B1_L001	2.67913131620904	-1.00593049259993	Teff
													1	0	Gm36608									A11_P9_M60.B1_L001	1.41932158377191	2.20815913943437	Treg
													1	0	Gm36787									A12_P6_M60.B1_L001	3.29206834938546	-0.028644153793782	Teff
													1	0	Kmt5b									A12_P7_M60.B1_L001	-0.68679369780997	1.35867588786271	Treg
													1	0	Chka									A12_P9_M60.B1_L001	5.16596709396859	-1.47853715153548	unknown
													1	0	Tcirg1									A2_P7_M60.B1_L001	3.12977950480005	-0.530247280319661	Teff
													1	0	4833408A19Rik									A2_P9_M60.B1_L001	2.94914029743692	0.27767746714738	Teff
													1	0	Ndufv1									A3_P9_M60.B1_L001	3.55410252716562	0.481957843581706	Teff
													1	0	Gstp1									A4_P6_M60.B1_L001	3.71874307301065	0.539631774703532	Teff
													1	0	Gstp2									A4_P9_M60.B1_L001	1.72818295862695	2.76058714656022	Tmem
													1	0	Pitpnm1									A5_P7_M60.B1_L001	2.60853071715852	-0.75077016087386	Teff
													1	0	Aip									A6_P6_M60.B1_L001	2.71657894756814	-0.288361141403645	Teff
													1	0	Tmem134									A6_P9_M60.B1_L001	-2.33402026984671	0.078662803451091	Treg
													1	0	Cabp4									A7_P6_M60.B1_L001	1.12250481750985	2.77350681094316	Treg
													1	0	Rps6kb2									A7_P8_M60.B1_L001	2.81101058628579	0.418460300246745	Teff
													1	0	Carns1									A8_P6_M60.B1_L001	2.35394051876088	0.169262340346843	Teff
													1	0	Gm30082									A8_P7_M60.B1_L001	-0.891353977656161	-0.357367107590169	Treg
													1	0	Clcf1									A8_P9_M60.B1_L001	2.99734495785257	0.0112156179347336	Teff
													1	0	Pold4									A9_P8_M60.B1_L001	2.92687563803216	1.73595373896745	Teff
													1	0	Ssh3									A9_P9_M60.B1_L001	-0.372731817698276	1.30474465159562	Treg
													1	0	Grk2									B10_P6_M60.B1_L001	-1.91552318427542	1.33956473139909	Treg
													1	0	Kdm2a									B10_P9_M60.B1_L001	2.35609549489042	0.362214496413737	Teff
													1	0	2010003K11Rik									B11_P6_M60.B1_L001	1.25684325602075	2.51845042971757	Treg
													1	0	Rce1									B3_P6_M60.B1_L001	2.42683771457692	-0.712808201034993	Teff
													1	0	Rbm4b									B4_P6_M60.B1_L001	3.12708752062341	-0.0083423349461258	Teff
													1	0	Rbm14									B4_P7_M60.B1_L001	-0.647620094752109	1.16364949015763	Teff
													1	0	Zdhhc24									B4_P8_M60.B1_L001	2.03407502379438	1.30932801036027	Teff
													1	0	Mrpl11									B4_P9_M60.B1_L001	-0.400805128550326	0.829533269683391	Treg
													1	0	Gm50382									B5_P8_M60.B1_L001	-0.791794432139194	2.355058362762	Treg
													1	0	Slc29a2									B7_P9_M60.B1_L001	3.29479919579049	-0.182674476822346	Teff
													1	0	B4gat1									B8_P7_M60.B1_L001	-0.428047550654208	1.30232684878495	Treg
													1	0	Brms1									B8_P8_M60.B1_L001	2.61891795899888	1.14735453395036	Teff
													1	0	Rab1b									B9_P8_M60.B1_L001	3.40294049885293	-0.122406074722737	Teff
													1	0	Gm50189									C10_P7_M60.B1_L001	0.388493286633695	1.97509424952653	Treg
													1	0	Pacs1									C10_P8_M60.B1_L001	1.20298944618722	1.51231949595597	Teff
													1	0	Sf3b2									C11_P7_M60.B1_L001	-0.494249714350497	0.936460426131755	Treg
													1	0	Banf1									C11_P9_M60.B1_L001	2.69070373680612	0.279065063277751	Teff
													1	0	Sart1									C12_P7_M60.B1_L001	3.63785241749307	1.35132496623185	Teff
													1	0	4930481A15Rik									C12_P9_M60.B1_L001	2.37818321790715	1.01833122042802	Teff
													1	0	Drap1									C1_P7_M60.B1_L001	-0.898493898844516	1.46462719706681	Treg
													1	0	AI837181									C1_P8_M60.B1_L001	-0.453936232065951	-0.344554493149251	Treg
													1	0	Ccdc85b									C2_P7_M60.B1_L001	3.60504220631143	3.19181542662767	Tmem
													1	0	Fibp									C2_P8_M60.B1_L001	2.37347597088834	0.842280557433635	Teff
													1	0	Ctsw									C2_P9_M60.B1_L001	-0.88635743949393	-0.265736648758382	Treg
													1	0	1700061A03Rik									C5_P6_M60.B1_L001	0.439727770352567	1.40191047457841	Treg
													1	0	Gm31166									C5_P7_M60.B1_L001	3.0229548683407	0.483551910201579	Teff
													1	0	Rnaseh2c									C6_P8_M60.B1_L001	1.19695006516	1.63510887889054	Teff
													1	0	Rela									C7_P6_M60.B1_L001	1.06839834358712	3.24696164397386	Treg
													1	0	Znrd2									C7_P8_M60.B1_L001	-2.70448030326346	0.831250837127238	Treg
													1	0	Scyl1									C8_P8_M60.B1_L001	2.61173372175714	1.14873354701188	Teff
													1	0	Malat1									C9_P7_M60.B1_L001	3.03850834276696	-0.247161934097737	Teff
													1	0	Gm37376									C9_P8_M60.B1_L001	2.00659118797799	1.14542668131974	Teff
													1	0	Neat1									D11_P6_M60.B1_L001	-0.105983627772128	1.87894122866777	Treg
													1	0	Slc25a45									D11_P7_M60.B1_L001	2.33053527232429	1.07399695185807	Teff
													1	0	Dpf2									D11_P8_M60.B1_L001	-2.26885713431815	-2.16161448689315	Treg
													1	0	Pola2									D12_P6_M60.B1_L001	3.28225134518167	-0.209622928818196	Teff
													1	0	Capn1									D1_P7_M60.B1_L001	3.07307051327249	-0.193596908768147	Teff
													1	0	Syvn1									D2_P6_M60.B1_L001	3.10355876591226	0.267026832381755	Teff
													1	0	Fau									D2_P7_M60.B1_L001	3.68840454723855	0.295744350234538	Teff
													1	0	Znhit2									D2_P8_M60.B1_L001	1.43782364037057	1.97601144580033	Teff
													1	0	Tm7sf2									D2_P9_M60.B1_L001	-0.0482100376842376	2.54718654421952	Treg
													1	0	Vps51									D3_P6_M60.B1_L001	-1.34855402801017	1.41455357340959	Treg
													1	0	Sac3d1									D3_P7_M60.B1_L001	3.73558853771707	0.547257831374675	Teff
													1	0	Batf2									D6_P7_M60.B1_L001	-3.0752655396221	-0.0501890871128738	Treg
													1	0	Atg2a									D6_P9_M60.B1_L001	1.84556721355935	1.54604857234147	Teff
													1	0	Mir192									D7_P6_M60.B1_L001	-0.820585621332919	-1.73315150471541	Treg
													1	0	Map4k2									D7_P7_M60.B1_L001	3.05784921553155	-0.788957664688557	Teff
													1	0	Pygm									D7_P8_M60.B1_L001	3.18679277803918	2.91309099463609	Tmem
													1	0	Rasgrp2									D7_P9_M60.B1_L001	2.66345684435388	1.2763938215175	Teff
													1	0	Ccdc88b									D8_P6_M60.B1_L001	-1.02966798636893	-1.62191731663558	Treg
													1	0	Trmt112									D8_P7_M60.B1_L001	2.26942904871126	1.38945691851762	Teff
													1	0	Catsperz									D8_P8_M60.B1_L001	2.28351092543622	1.29748194483903	Teff
													1	0	Kcnk4									D8_P9_M60.B1_L001	-3.16183818671683	0.13153546122697	Treg
													1	0	Bad									E10_P9_M60.B1_L001	1.79909645226022	-1.22366578312728	Tcyt
													1	0	Plcb3									E11_P6_M60.B1_L001	2.85355787184259	-0.137627670486897	Teff
													1	0	Naa40									E11_P7_M60.B1_L001	-0.601479662394321	2.2808841970363	Treg
													1	0	Mark2									E12_P8_M60.B1_L001	-1.45106066558341	1.47169463900712	Treg
													1	0	Rtn3									E1_P7_M60.B1_L001	-2.8344437012432	-0.515596935471028	Treg
													1	0	Slc22a8									E1_P8_M60.B1_L001	3.29669128563424	0.453485420028239	Teff
													1	0	Slc3a2									E1_P9_M60.B1_L001	4.87720476295968	-1.07291562290999	Tcyt
													1	0	Wdr74									E3_P7_M60.B1_L001	2.26172279399058	1.16118161944535	Teff
													1	0	Nxf1									E4_P6_M60.B1_L001	3.12771629002115	0.481470516006023	Teff
													1	0	Tmem223									E4_P7_M60.B1_L001	3.19670252707025	-0.52923114033553	Teff
													1	0	Ttc9c									E4_P8_M60.B1_L001	-2.76824487540702	0.204288413802654	Treg
													1	0	Bscl2									E5_P6_M60.B1_L001	-0.588215483164584	1.19319622782853	Treg
													1	0	Lrrn4cl									E5_P7_M60.B1_L001	-0.820359123682773	1.02567379740861	Treg
													1	0	1810009A15Rik									E5_P8_M60.B1_L001	-0.617310894465243	1.24262111453202	Treg
													1	0	Ints5									E6_P6_M60.B1_L001	3.38324295189401	-0.0145345422825516	Teff
													1	0	Ahnak									E6_P8_M60.B1_L001	-1.12530840728263	1.60920064715531	Treg
													1	0	Scgb1a1									E7_P9_M60.B1_L001	-2.01824773642997	0.670157840529948	Treg
													1	0	Gm50340									E8_P6_M60.B1_L001	2.79792730715295	-0.814757415970296	Teff
													1	0	Tkfc									E8_P7_M60.B1_L001	-0.00635947082022392	1.98870842723039	Treg
													1	0	Pga5									E8_P9_M60.B1_L001	-0.366918457484042	1.24592511920121	Teff
													1	0	Vps37c									E9_P8_M60.B1_L001	-1.93901981208304	-2.0719800684056	Treg
													1	0	Cd5									E9_P9_M60.B1_L001	2.21814065072855	-1.57868058415267	Tcyt
													1	0	A430093F15Rik									F10_P9_M60.B1_L001	2.76139943506738	0.295541694442302	Teff
													1	0	Cd6									F11_P6_M60.B1_L001	-2.16718543860892	0.795868327895671	Treg
													1	0	Prpf19									F11_P8_M60.B1_L001	3.32742737438699	0.113643100539714	Teff
													1	0	AW112010									F12_P6_M60.B1_L001	0.331302391553128	2.62449567584184	Treg
													1	0	Gm336									F12_P7_M60.B1_L001	-2.27927554938773	0.981720140258342	Treg
													1	0	Gm6501									F1_P7_M60.B1_L001	-1.0052348503826	2.14207022456315	Treg
													1	0	Gm28935									F1_P8_M60.B1_L001	3.20003877785226	0.00489323405411835	Teff
													1	0	Ms4a4a									F2_P6_M60.B1_L001	2.90637950804254	-0.585729667862386	Teff
													1	0	Ms4a4c									F3_P7_M60.B1_L001	-2.1166268715618	0.953101327697307	Treg
													1	0	Gm5511									F3_P9_M60.B1_L001	-0.28350533339957	0.784065177718669	Teff
													1	0	Ms4a4b									F4_P7_M60.B1_L001	-1.8013192543743	1.07775156764176	Treg
													1	0	Ms4a6c									F4_P9_M60.B1_L001	-2.69418014380912	0.470862319747478	Treg
													1	0	Gm8369									F5_P6_M60.B1_L001	3.36748479511758	0.23270790843156	Teff
													1	0	Ms4a6b									F5_P7_M60.B1_L001	-0.874708069300449	2.20459573535112	Treg
													1	0	Ms4a6d									F6_P7_M60.B1_L001	2.97728745844384	0.295576980392009	Teff
													1	0	Gm24599									F6_P8_M60.B1_L001	-2.29438461158255	0.726422717849284	Treg
													1	0	Mrpl16									F7_P9_M60.B1_L001	-0.268932951426303	1.45298259524491	Treg
													1	0	Gm45116									F8_P6_M60.B1_L001	-1.67976774070243	-0.521055767258138	Treg
													1	0	Mpeg1									F8_P9_M60.B1_L001	2.7133009603264	-0.147690841873616	Teff
													1	0	Gm5244									F9_P9_M60.B1_L001	-2.2766553292034	-1.81206567021224	Treg
													1	0	Arid5a									G10_P6_M60.B1_L001	3.43154822495004	0.232589652816325	Teff
													1	1	Anxa1									G10_P8_M60.B1_L001	2.34292934294959	0.531055858413249	Teff
													1	0	Cbwd1									G11_P6_M60.B1_L001	-2.19539464805106	0.939047029296428	Treg
													1	0	Dock8									G11_P7_M60.B1_L001	3.12198953535577	-0.16324050160262	Teff
													1	0	Rfx3									G11_P8_M60.B1_L001	-1.84914125297049	1.52817743090776	Treg
													1	0	Plgrkt									G1_P6_M60.B1_L001	3.1551079025509	0.353809764663249	Teff
													1	0	Cd274									G1_P7_M60.B1_L001	3.49388049747964	0.764491966048747	Teff
													1	0	Pdcd1lg2									G1_P8_M60.B1_L001	2.83230410721322	-0.534558365066975	Teff
													1	0	Mlana									G1_P9_M60.B1_L001	3.20722584631463	0.462418010512859	Teff
													1	0	Gm50266									G2_P6_M60.B1_L001	-1.45132793281058	1.62444680003312	Treg
													1	1	Sgms1									G3_P6_M60.B1_L001	-1.44335712287406	1.21166937617448	Treg
													1	0	Gm38616									G3_P7_M60.B1_L001	-1.33398832175711	1.56161110667375	Treg
													1	0	Papss2									G4_P7_M60.B1_L001	-1.4444667229412	1.72066777018693	Treg
													1	0	Gm36860									G4_P8_M60.B1_L001	1.16221629288217	1.23106925753739	Teff
													1	0	Stambpl1									G5_P7_M60.B1_L001	0.342258202100003	1.70716588763383	Teff
													1	0	Lipa									G5_P9_M60.B1_L001	2.46742356028577	2.17955200938371	Teff
													1	0	Gm50257									G7_P8_M60.B1_L001	3.26742266323587	-0.184191295822591	Teff
													1	0	Slc35g1									G7_P9_M60.B1_L001	-0.672553432917392	1.91276018885759	Treg
													1	0	Tlx1os									G8_P6_M60.B1_L001	2.79114751722833	-0.318365642746419	Teff
													1	0	Fbxw4									G8_P7_M60.B1_L001	-0.30394948813895	1.10119264392045	Teff
													1	0	Rabgap1l									G8_P8_M60.B1_L001	-2.67227138373831	0.455175330916911	Treg
													1	0	Gm15491									G8_P9_M60.B1_L001	3.08142821695825	0.411349227706462	Teff
													1	0	Kcnip2									G9_P6_M60.B1_L001	-0.836759937739169	1.29129784373429	Treg
													1	0	Ldb1									G9_P7_M60.B1_L001	2.18193307724019	1.65907256869462	Teff
													1	0	Cuedc2									G9_P8_M60.B1_L001	3.16284953262826	-0.587424347122639	Teff
													1	0	Borcs7									G9_P9_M60.B1_L001	1.41714935209771	3.30915563372758	Treg
													1	0	As3mt									H10_P6_M60.B1_L001	3.29989038612863	0.345225265304118	Teff
													1	0	Gm50431									H10_P8_M60.B1_L001	-1.47314442489127	1.16843621997026	Treg
													1	0	Gm32492									H11_P7_M60.B1_L001	-0.978283537363803	1.29906361369279	Treg
													1	0	Fam107b									H11_P9_M60.B1_L001	-0.635097158884799	5.67834751872209	Teff
													1	0	Mcm10									H1_P6_M60.B1_L001	3.80453442242166	1.2009577062526	Teff
													1	0	Gm37638									H5_P8_M60.B1_L001	3.67453561928293	0.922165324965984	Teff
													1	0	Fasl									H6_P9_M60.B1_L001	-0.263479841685092	1.62294357089189	Treg
													1	0	Gm13294									H7_P6_M60.B1_L001	-0.212085855936801	1.36682384280351	Treg
													1	0	Gm37357									H7_P9_M60.B1_L001	2.85809062626382	-0.906152794083089	Teff
													1	0	Gm17490									H8_P6_M60.B1_L001	2.61677287724038	0.527185848037273	Teff
													1	0	Il2ra									H9_P6_M60.B1_L001	3.17481957581064	-0.433409282883138	Teff
													1	0	Ankrd16									H9_P9_M60.B1_L001	2.68971364405175	-0.238006660660237	Teff
													1	0	Apbb1ip									A10_P6_M63.B1	-1.95184387061576	-2.48257596226546	Tex
													1	0	Cacna1b									A10_P9_M63.B1	-1.2196713814495	-3.21570689411971	Tex
													1	0	Dph7									A11_P9_M63.B1	1.89423395898362	3.51572387484697	Tmem
													1	0	Gm13387									A5_P9_M63.B1	-2.31025565955619	-2.26971728535506	Treg
													1	0	Nrarp									A6_P9_M63.B1	1.97571681644937	3.38123410014299	Tmem
													1	0	Ndor1									A7_P8_M63.B1	-1.08554257247428	1.77804391650346	Treg
													1	0	Abca2									A8_P9_M63.B1	-2.30058444831351	-2.30751330586287	Treg
													1	0	Rabl6									B11_P6_M63.B1	1.8748170306923	1.94173352984574	Teff
													1	0	Prrc2c									B12_P6_M63.B1	-1.3581823239086	-2.41845853062484	Treg
													1	0	Kcnt1									B3_P9_M63.B1	1.87897096779367	3.2585920598903	Treg
													1	0	Ccdc187									B6_P6_M63.B1	-2.57117713782767	-1.67654950352523	Treg
													1	0	Dipk1b									B8_P6_M63.B1	-2.59397329184989	-1.64499385090682	Treg
													1	0	Lcn4									B9_P6_M63.B1	2.89246212151071	3.84346615342286	Tmem
													1	0	Gm13359									B9_P9_M63.B1	1.93137215282937	3.22093718318132	Treg
													1	0	Gtf3c5									C10_P8_M63.B1	0.702167259717191	0.646385124007732	Teff
													1	0	Med27									C11_P7_M63.B1	1.69916831161996	2.22211282519487	Teff
													1	0	Rapgef1									C6_P9_M63.B1	-0.711459530329501	-2.11032349797103	Treg
													1	0	Coq4									C8_P7_M63.B1	2.38995090332052	2.51233618525651	Tmem
													1	0	Urm1									C8_P9_M63.B1	1.86750383880159	2.38207834033158	Teff
													1	0	Cercam									C9_P8_M63.B1	1.23454581406137	2.08571737078813	Treg
													1	0	Gle1									D2_P9_M63.B1	1.37732087280771	3.45190995005754	Treg
													1	0	Sptan1									D4_P6_M63.B1	-1.34201563689688	-2.3473182413182	Tex
													1	0	Dync2i2									D9_P8_M63.B1	-3.12374032828788	-2.40153367253158	Tcyt
													1	0	Set									E2_P9_M63.B1	1.19346855785867	2.34956972865251	Teff
													1	0	Zer1									E5_P7_M63.B1	-1.287664545512	2.25822656420854	Treg
													1	0	Tbc1d13									E8_P9_M63.B1	1.33744232561609	2.65835206774858	Teff
													1	0	Phyhd1									E9_P8_M63.B1	3.24628757145425	2.65034454135087	Tmem
													1	0	Nup188									F4_P6_M63.B1	1.97571148183366	1.81293289927629	Teff
													1	0	Sh3glb2									F6_P8_M63.B1	-0.76336635444144	-2.37640912266585	Tcyt
													1	0	Gm14487									G1_P6_M63.B1	0.402442800069058	2.96692459849504	Treg
													1	0	Mir3089									G3_P9_M63.B1	-0.594388855433261	-2.07404000492904	Tcyt
													1	0	1700001O22Rik									H12_P9_M63.B1	-0.651156319117343	-1.85412127705428	Treg
													1	0	Ptges									H1_P9_M63.B1	-0.830087078547275	-1.61138303013656	Treg
													1	0	Tor1a									H5_P7_M63.B1	0.634768115544522	3.15539138583329	Treg
													1	0	Fnbp1									H9_P7_M63.B1	0.494527327084744	3.19224779872087	Treg
													1	0	Exosc2									A10_P5_MMD4_L001	3.79370628502389	3.02937524584916	Tmem
													1	0	Nup214									A11_P3_MMD4_L001	3.84211527016183	3.40621929434922	Tmem
													1	0	Gm16534									A12_P4_MMD4_L001	3.07441990282556	3.82494389084962	Tmem
													1	0	Prrc2b									A6_P3_MMD4_L001	3.62624751236459	3.65325348643449	Tmem
													1	0	Pomt1									A9_P5_MMD4_L001	4.10651813652536	2.65004890231279	Tmem
													1	0	Dnm1									B10_P4_MMD4_L001	3.94408796932718	3.54174583224443	Tmem
													1	0	Gm37169									B12_P5_MMD4_L001	4.15823410656473	2.59714119700578	Tmem
													1	0	Gm13412									B2_P5_MMD4_L001	4.02659188416025	2.55614059237626	Tmem
													1	0	Fam102a									B3_P3_MMD4_L001	3.10707228090783	3.45227175025132	Tmem
													1	0	Dpm2									B4_P2_MMD4_L001	3.21585236694833	3.73869388369706	Tmem
													1	0	Ak1									B5_P4_MMD4_L001	4.09040843155404	3.04598539141801	Tmem
													1	0	Fpgs									B5_P5_MMD4_L001	4.04157315399667	3.57351963786271	Tmem
													1	1	Niban2									C11_P3_MMD4_L001	3.68977020885965	3.11892979411271	Tmem
													1	0	Garnl3									C11_P5_MMD4_L001	3.60347591545602	3.32610874442247	Tmem
													1	0	Gm13530									C12_P5_MMD4_L001	3.8429005017521	3.59115760592607	Tmem
													1	0	Gm13450									C1_P5_MMD4_L001	2.88681237604638	3.1660604980388	Tmem
													1	0	Hc									C3_P5_MMD4_L001	3.87759076263925	3.65032677916673	Tmem
													1	0	Ggta1									C6_P4_MMD4_L001	3.37206982281228	2.85537152556565	Tmem
													1	0	Arhgap15									C7_P2_MMD4_L001	3.74855755474588	3.04715984133866	Tmem
													1	0	Gtdc1									C8_P5_MMD4_L001	2.7245853414776	3.55525200633195	Tmem
													1	0	Zeb2									C9_P5_MMD4_L001	2.77926014568826	3.07675128249314	Tmem
													1	0	Gm33533									D11_P2_MMD4_L001	3.92138467934152	3.20501618651536	Tmem
													1	0	Dpp4									E11_P5_MMD4_L001	3.95607863571664	3.48994570044664	Tmem
													1	0	Gm13633									E1_P5_MMD4_L001	3.99250363018533	3.47149436740068	Tmem
													1	0	Gm13657									E2_P3_MMD4_L001	3.59387682583352	3.54155366686967	Tmem
													1	0	Pde11a									E3_P3_MMD4_L001	3.51076363232156	2.45708744792131	Tmem
													1	0	Gm14465									E4_P5_MMD4_L001	2.93495463039895	2.76469915179399	Tmem
													1	0	Itprid2									E6_P3_MMD4_L001	3.60139559414407	3.39552657870439	Tmem
													1	0	Gm13710									E7_P3_MMD4_L001	3.77791248466989	3.29096679953721	Tmem
													1	0	P2rx3									F2_P5_MMD4_L001	-2.367742670512	-0.853598186691731	Treg
													1	0	Gm13783									F5_P5_MMD4_L001	3.50122784283181	3.17796390322831	Tmem
													1	0	Gm13785									F8_P4_MMD4_L001	4.0410160889866	3.22141986159471	Tmem
													1	0	Ubr1									F8_P5_MMD4_L001	3.53737829830667	2.94498436717179	Tmem
													1	0	Gm14000									F9_P5_MMD4_L001	-2.45815194938163	-0.834343502243489	Treg
													1	1	Atp8b4									G10_P2_MMD4_L001	3.92535232212564	3.09253471163896	Tmem
													1	0	1810024B03Rik									G12_P2_MMD4_L001	3.70893775131723	3.33759980467942	Tmem
													1	0	Stard7									G12_P5_MMD4_L001	3.05823974516412	2.93443756369737	Tmem
													1	0	Acoxl									G2_P2_MMD4_L001	3.65308700706979	3.36913197306779	Tmem
													1	0	Morrbid									G3_P2_MMD4_L001	3.79943059589883	3.04708664683488	Tmem
													1	0	AI847159									G3_P3_MMD4_L001	3.87053393032571	3.18902259139207	Tmem
													1	0	Ly9									G6_P2_MMD4_L001	3.12509940769693	2.31496708659318	Tmem
													1	0	Gm37787									G7_P2_MMD4_L001	3.95490668919107	3.12121801642564	Tmem
													1	0	Gm37981									G7_P4_MMD4_L001	3.05944542791864	3.69346397189286	Tmem
													1	0	Slamf1									G8_P2_MMD4_L001	3.54711948540231	3.0712255742946	Tmem
													1	1	Bcl2l1									G8_P3_MMD4_L001	3.65805970337411	3.19882278708604	Tmem
													1	0	Mylk2									G9_P2_MMD4_L001	3.56173335220834	3.35946266917375	Tmem
													1	0	Tspyl3									G9_P3_MMD4_L001	3.52946554329416	3.22567909030107	Tmem
													1	0	4930519P11Rik									H12_P5_MMD4_L001	3.96972833778878	3.3625046518245	Tmem
													1	0	Chmp4b									H5_P4_MMD4_L001	4.0417736640217	3.06650238303331	Tmem
													1	0	Acss2os									A9_P6_MMD4_L001	3.89857958462259	3.10353474883226	Tmem
													1	0	Trpc4ap									C4_P6_MMD4_L001	3.08189986851236	3.13729708460954	Tmem
													1	0	Uqcc1									F5_P6_MMD4_L001	3.6090845933201	2.87630729941514	Tmem
													1	0	Dsn1									G5_P6_MMD4_L001	3.96254240181466	3.62626128462937	Tmem
													1	0	Samhd1									H10_P6_MMD4_L001	-4.13223899695853	-2.25230366917464	Tex
													1	0	Rbl1									H11_P6_MMD4_L001	-0.399076117014682	-3.33964450093123	Tcyt
													1	0	Tgm2									H12_P6_MMD4_L001	-2.81293548438529	-3.48655802937362	Tex
													1	0	Gm14317									A6_P3_MMD5_L001	-0.646050108408725	2.33973162440446	Treg
													1	0	Zfp335os									A9_P10_MMD5_L001	2.0290105363371	0.579574516097575	Teff
													1	1	Mmp9									B10_P3_MMD5_L001	-0.497405422663486	1.53413336543229	Treg
													1	1	Eya2									B3_P3_MMD5_L001	2.59549768474122	1.15680210856584	Teff
													1	0	Ncoa3									B5_P3_MMD5_L001	2.86107967999002	3.41877954272416	Tmem
													1	0	Sulf2									B7_P11_MMD5_L001	1.45160161163827	2.23026769427446	Teff
													1	0	Gm11468									B7_P3_MMD5_L001	3.60059975292703	3.12218981055406	Tmem
													1	0	5031425F14Rik									C11_P3_MMD5_L001	3.05126057770273	4.02487449912217	Tmem
													1	0	Prex1									C12_P3_MMD5_L001	-0.595515144800937	2.55196397570756	Treg
													1	0	Trp53rkb									C2_P9_MMD5_L001	1.06651126053354	1.32811992434648	Teff
													1	0	B4galt5									C5_P10_MMD5_L001	2.13633298333904	1.10581391123918	Teff
													1	0	Gm14320									C6_P9_MMD5_L001	1.26921813395044	1.68869726924089	Teff
													1	0	A530013C23Rik									C7_P10_MMD5_L001	2.53900720384141	1.0416845586696	Teff
													1	0	1200007C13Rik									C8_P3_MMD5_L001	1.80770398881456	3.17893772391465	Tmem
													1	0	Gm14319									C8_P9_MMD5_L001	1.24213646557351	2.07879536418107	Teff
													1	0	Ptpn1									D11_P10_MMD5_L001	2.25839285571297	1.21045487193254	Teff
													1	0	Gm14236									D1_P3_MMD5_L001	2.35648711230775	3.9213796761432	Tmem
													1	0	Ripor3									D3_P3_MMD5_L001	2.33554057981988	3.84789269236711	Tmem
													1	0	Nfatc2									D5_P11_MMD5_L001	0.994920240903104	1.48179977206376	Teff
													1	0	Zfp217									D7_P3_MMD5_L001	-0.628345383143222	-1.62934405537459	Treg
													1	1	Pag1									D9_P10_MMD5_L001	0.737791644597257	1.03253810671952	Teff
													1	0	Gm6236									E12_P3_MMD5_L001	-3.62569393012503	-3.20851142140242	Tex
													1	0	Gm17877									E3_P3_MMD5_L001	0.183815108800137	1.30814998416093	Treg
													1	0	Dnajc5b									E6_P3_MMD5_L001	-3.80348838660697	-1.17021138401839	Treg
													1	0	Phc3									E8_P3_MMD5_L001	-1.86077417228202	-0.695653984268636	Tcyt
													1	0	Cldn11									F11_P9_MMD5_L001	-2.23150552604178	-1.15685755940291	Treg
													1	1	Il2									F5_P3_MMD5_L001	-3.09436620566825	0.549538543502361	Treg
													1	0	Gm12532									F7_P11_MMD5_L001	1.43819438126107	0.123143127242595	Teff
													1	0	Gm37968									F7_P9_MMD5_L001	1.93510301616212	1.46426289347795	Teff
													1	0	Gm10293									G10_P11_MMD5_L001	2.41459594872018	0.842013528625041	Teff
													1	0	Gm30292									G4_P10_MMD5_L001	0.676128255391324	0.762603690902263	Teff
													1	0	Mbnl1									G6_P3_MMD5_L001	-3.37307466361502	-2.56912476750228	Tex
													1	0	Arl14									G7_P3_MMD5_L001	-3.86282981727103	-0.589034149368733	Treg
													1	0	Fbxw7									G7_P9_MMD5_L001	1.65824668314477	-0.25259597035262	Teff
													1	0	Etv3									H10_P3_MMD5_L001	0.231148349309171	2.18390887049821	Treg
													1	0	Sh2d2a									H1_P10_MMD5_L001	4.63477789070627	-0.364987919052571	Teff
													1	0	Isg20l2									H3_P3_MMD5_L001	-1.47371829841117	-1.13123614521834	Treg
													1	0	Gpatch4									H4_P11_MMD5_L001	2.23395281396976	1.34552305010942	Teff
													1	0	Gm37116									H7_P3_MMD5_L001	-0.122128857111728	0.44637339381364	Teff
													1	0	Tsacc									A10_P10_MMD2.36B_L001	3.07644884493371	2.97336011199144	Tmem
													1	1	Sema4a									A12_P6_MMD2.36B_L001	-0.4522620568035	-2.41842515202376	Tcyt
													1	0	Gm37584									A2_P10_MMD2.36B_L001	1.79408522155305	1.78183262614396	Teff
													1	0	Arhgef2									A3_P6_MMD2.36B_L001	-1.6604091057537	-2.46658808918807	Treg
													1	0	Khdc4									A6_P9_MMD2.36B_L001	-3.44936097953299	0.642948558608562	Treg
													1	0	Msto1									A7_P10_MMD2.36B_L001	-1.44879068229178	-0.241866180618733	Treg
													1	0	Dap3									A7_P6_MMD2.36B_L001	-4.2819363007305	-1.33013541432235	Tex
													1	0	Fam189b									A7_P8_MMD2.36B_L001	1.02139280941507	4.07942019967225	Tmem
													1	0	Dcst1									A7_P9_MMD2.36B_L001	-0.137879026865756	-3.26152236195418	Tcyt
													1	0	Zbtb7b									A8_P9_MMD2.36B_L001	1.28626232054254	2.90890460280564	Teff
													1	0	Pmvk									B11_P9_MMD2.36B_L001	3.75985406544229	2.22690265444902	Teff
													1	0	She									B12_P10_MMD2.36B_L001	-2.77506030890921	-3.19410998555037	Tex
													1	0	Gm24046									B12_P6_MMD2.36B_L001	-3.95209802482108	-2.82020957203719	Tex
													1	0	Hax1									B2_P6_MMD2.36B_L001	-2.14925540778617	-0.0807448122105301	Treg
													1	0	Jtb									B4_P9_MMD2.36B_L001	3.07049708273431	3.41652326850083	Tmem
													1	0	S100a14									B6_P10_MMD2.36B_L001	-0.879692448115146	2.9896517303386	Treg
													1	0	Psmd4									B7_P9_MMD2.36B_L001	-0.778491390681064	0.0724739339747726	Tmem
													1	0	Gm22301									B8_P6_MMD2.36B_L001	-2.14908231589774	-0.337144920547932	Treg
													1	0	Cers2									B8_P8_MMD2.36B_L001	0.708182083630765	-1.14712340565535	Tcyt
													1	0	Gm42672									B9_P8_MMD2.36B_L001	-0.506271971201694	2.9813851621547	Treg
													1	0	Ctss									C10_P10_MMD2.36B_L001	-4.3011824021099	-1.95205647679183	Tex
													1	0	E330034L11Rik									C10_P9_MMD2.36B_L001	3.02531598713418	1.74297087458757	Teff
													1	0	Adamtsl4									C11_P10_MMD2.36B_L001	-1.88177789542655	0.0742315557399094	Treg
													1	0	Mir7014									C11_P6_MMD2.36B_L001	-2.86339820716361	0.110340049544841	Treg
													1	0	Mrps21									C2_P9_MMD2.36B_L001	0.439694630170071	-0.662087986191243	Tmem
													1	0	Vps45									C3_P9_MMD2.36B_L001	2.38675172832032	1.66781323222306	Teff
													1	0	Gm15441									C4_P9_MMD2.36B_L001	0.499941693806851	-0.747096607407063	Tcyt
													1	0	Polr3gl									C6_P8_MMD2.36B_L001	-0.954579723810947	-1.83615643711898	Treg
													1	0	Ankrd35									C6_P9_MMD2.36B_L001	-1.51772917602042	-0.383552620132893	Tcyt
													1	0	Gm42819									C8_P8_MMD2.36B_L001	-4.1805392632244	-2.10631186695907	Tex
													1	0	Gm25009									D10_P6_MMD2.36B_L001	-3.3126775154827	-2.02872569294783	Treg
													1	0	Gm43329									D11_P10_MMD2.36B_L001	-0.769746435618198	5.8983808067241	unknown
													1	0	Gm43330									D12_P8_MMD2.36B_L001	-0.7578359970806	-1.99887997837874	Treg
													1	0	Tmigd3									D2_P6_MMD2.36B_L001	1.11780701782724	4.05155747203019	Tmem
													1	0	Cd53									D2_P8_MMD2.36B_L001	-4.00177968833426	-1.91805608006331	Treg
													1	0	Olfr266									D2_P9_MMD2.36B_L001	3.03849147465249	2.6414205339351	Tmem
													1	0	Kcna3									D6_P8_MMD2.36B_L001	0.556426989102567	-1.63846070500228	Tcyt
													1	0	Vav3									D8_P10_MMD2.36B_L001	-0.627650154566562	2.5690533426204	Treg
													1	0	Gm9889									D8_P8_MMD2.36B_L001	-3.25985826346854	-0.00811726780745392	Treg
													1	0	Gm5706									E10_P10_MMD2.36B_L001	2.26710644941946	0.913204124251872	Teff
													1	0	A430072C10Rik									E1_P9_MMD2.36B_L001	1.61744897272607	-2.08773190708968	Tcyt
													1	0	Gm42710									E2_P6_MMD2.36B_L001	-2.60610879752616	-3.46077162953231	Tex
													1	0	1700056E22Rik									E3_P10_MMD2.36B_L001	-0.0101839432475921	3.12252979544786	Treg
													1	0	Ptger3									E3_P6_MMD2.36B_L001	-3.26874746177176	0.533845832625896	Treg
													1	0	Rps18-ps2									E4_P10_MMD2.36B_L001	-3.48338617179373	0.374519756118327	Treg
													1	0	Rngtt									E4_P6_MMD2.36B_L001	-1.70144666526297	0.171882083694011	Treg
													1	0	Psenen-ps									E6_P10_MMD2.36B_L001	-1.97300590369681	-0.00123460026595001	Treg
													1	0	Reck									E6_P6_MMD2.36B_L001	-2.00738014075736	-0.556622097214192	Treg
													1	0	Gm12677									E7_P6_MMD2.36B_L001	3.81089233067056	3.05448525218156	Treg
													1	0	Slc25a51									E7_P9_MMD2.36B_L001	-1.40447295997122	2.08173792628434	Treg
													1	0	Anp32b									E8_P9_MMD2.36B_L001	-2.61513103339652	-0.108647415359944	Treg
													1	0	Stx17									E9_P10_MMD2.36B_L001	-3.85271467063407	-1.10670811863753	Treg
													1	0	Bspry									E9_P6_MMD2.36B_L001	-1.9976402649639	-0.00388390751692658	Treg
													1	0	Tnfsf8									F10_P8_MMD2.36B_L001	-1.24521840903739	-2.6193319055638	Tcyt
													1	0	Ttc39b									F10_P9_MMD2.36B_L001	2.25553830173036	1.78157632617143	Teff
													1	0	Snapc3									F1_P10_MMD2.36B_L001	-2.90776504371146	0.219233920852214	Treg
													1	0	Smap2									F2_P10_MMD2.36B_L001	-2.87092174384574	-2.20048100682113	Tex
													1	0	Macf1									F3_P9_MMD2.36B_L001	-3.45794452521781	0.345909049788982	Treg
													1	0	Akirin1									F4_P9_MMD2.36B_L001	-0.709540260767734	-2.0618687364659	Treg
													1	0	Zc3h12a									F6_P10_MMD2.36B_L001	-2.22942985389212	-2.80223614903304	Tex
													1	0	Thrap3									F6_P9_MMD2.36B_L001	0.0489746203662995	-2.10604817601058	Tcyt
													1	0	Azin2									F7_P6_MMD2.36B_L001	-2.13328946921805	-0.345666954239339	Treg
													1	0	Ak2									F8_P9_MMD2.36B_L001	-2.68934739921073	-0.131174633224934	Treg
													1	0	Fndc5									G10_P10_MMD2.36B_L001	-3.63500942084769	-3.04042346211287	Tex
													1	0	Zbtb8a									G11_P9_MMD2.36B_L001	-3.42236818168143	-0.203569004257649	Treg
													1	0	Kpna6									G12_P9_MMD2.36B_L001	0.154945241475308	3.34656613139299	Treg
													1	0	Khdrbs1									G1_P10_MMD2.36B_L001	0.323673950696195	3.00354318884996	Treg
													1	0	Gm12967									G1_P6_MMD2.36B_L001	2.83250735905191	2.05382817057756	Teff
													1	0	Spocd1									G4_P8_MMD2.36B_L001	-0.796621931528842	-2.96197945805404	Tcyt
													1	0	Pef1									G6_P9_MMD2.36B_L001	-1.7940646538494	-0.632583210190266	Treg
													1	0	Mecr									G7_P6_MMD2.36B_L001	-3.89513362739066	-2.77085549565169	Tex
													1	0	Gm12992									G8_P10_MMD2.36B_L001	3.26445447113534	0.729338100234538	Teff
													1	0	Epb41									G9_P9_MMD2.36B_L001	0.136433230900967	-1.18439776631209	Tcyt
													1	0	Gm13063									H12_P6_MMD2.36B_L001	-2.09449495170096	-2.71543509693953	Treg
													1	0	Gmeb1									H1_P6_MMD2.36B_L001	1.68016378786584	-1.50793559285018	Tcyt
													1	0	Taf12									H1_P9_MMD2.36B_L001	3.46191488411447	1.58471410540727	Teff
													1	0	Rcc1									H2_P6_MMD2.36B_L001	-3.55180705878714	-2.79383094044539	Tex
													1	0	Med18									H4_P8_MMD2.36B_L001	2.45339691844007	3.39087074069169	Tmem
													1	0	Atpif1									H6_P8_MMD2.36B_L001	-1.92625583503226	-0.455795833786458	Treg
													1	1	Ptafr									H7_P6_MMD2.36B_L001	-0.937015665507114	-1.99256427021834	Treg
													1	0	Eya3									H7_P8_MMD2.36B_L001	-3.9767924675701	-1.94837767811629	Tex
													1	0	Smpdl3b									H8_P8_MMD2.36B_L001	-3.85524953696707	-2.3730431291661	Tex
													1	0	Gm13022									H9_P10_MMD2.36B_L001	-0.27863825652579	2.83972137240556	Treg
													1	0	Ppp1r8									H9_P9_MMD2.36B_L001	-3.181143892741	0.0443615224757492	Treg
													1	0	Fam76a									A9_P4_M44_L001	-2.92270816657523	0.308550288955241	Treg
													1	0	Ahdc1									B12_P4_M44_L001	2.03563755955716	2.11839382914689	Teff
													1	0	Wasf2									B2_P3_M44_L001	-0.970861328577792	-2.00453765126082	Treg
													1	0	Gpr3									B2_P4_M44_L001	2.20636152681133	3.34510140685228	Tmem
													1	0	Tmem222									B3_P3_M44_L001	3.37521933224222	3.08276205329087	Treg
													1	0	Wdtc1									B8_P4_M44_L001	-3.9219828972576	-2.76658398838851	Tex
													1	0	Gpn2									C11_P5_M44_L001	-0.0116273293254729	2.50364058283952	Treg
													1	0	Zdhhc18									C2_P5_M44_L001	1.43445311691781	2.64862745074418	Tmem
													1	0	Pigv									C9_P3_M44_L001	2.95133881475946	3.54058318404344	Tmem
													1	0	Mir7227									D10_P1_M44_L001	1.95720298793336	2.98228268889573	Tmem
													1	0	Arid1a									D11_P5_M44_L001	1.62267558481714	1.82430951861528	Teff
													1	0	Gm12974									D12_P3_M44_L001	1.99634403195401	0.0769929197230637	Teff
													1	0	Hmgn2									D4_P1_M44_L001	-0.462523830866611	2.25129382876542	Treg
													1	0	Dhdds									D8_P1_M44_L001	2.48946251180192	1.5955974367061	Teff
													1	0	Lin28a									D8_P5_M44_L001	1.52835880424997	1.86787789134172	Teff
													1	0	Zfp683									E10_P5_M44_L001	0.728926407361234	1.8793195989528	Teff
													1	0	Ubxn11									E12_P4_M44_L001	3.15212069656869	1.59450714854386	Teff
													1	0	Cep85									E3_P3_M44_L001	1.44871287252923	0.721013477126628	Teff
													1	0	Zfp593									E7_P5_M44_L001	2.10833645817062	2.95265834597734	Tmem
													1	0	Stmn1									F2_P1_M44_L001	2.38118006494066	2.89513426093248	Tmem
													1	0	Aunip									F2_P3_M44_L001	2.4721896668913	2.69264309672502	Tmem
													1	0	Ldlrap1									F3_P1_M44_L001	1.38544945623895	-1.88211543293807	Tcyt
													1	0	Maco1									F5_P5_M44_L001	2.44416791405698	1.48935406474259	Teff
													1	0	Syf2									G2_P5_M44_L001	1.38200192358514	2.31766574649003	Treg
													1	0	Gm16225									G6_P3_M44_L001	0.322480784917081	2.43895142344621	Treg
													1	0	Runx3									G8_P4_M44_L001	1.72744207289239	1.59203641680863	Teff
													1	0	Clic4									H12_P4_M44_L001	1.40810041334649	1.18426864413407	Teff
													1	0	Gm12983									H12_P5_M44_L001	-1.00728000495414	-2.06956679554793	Treg
													1	0	Srrm1									H2_P3_M44_L001	2.11486794259568	3.17285280493882	Tmem
													1	0	Nipal3									H7_P4_M44_L001	1.40272490885278	2.96964662341264	Tmem
													1	0	Stpg1									H8_P5_M44_L001	-0.533289803004062	2.34753983287004	Treg
													1	0	Srsf10									A10_P5_M66_L001	2.2718032060208	0.499622752944499	Teff
													1	0	Pnrc2									A3_P5_M66_L001	-0.729305160975253	-3.79881102772567	Tcyt
													1	0	Fuca1									A4_P5_M66_L001	0.0556369891407136	1.99746148852494	Treg
													1	0	Hmgcl									A7_P5_M66_L001	1.22859482672235	3.31374292639878	Treg
													1	0	Gm24362									A9_P1_M66_L001	1.74847702887079	-2.45019013615462	Tcyt
													1	0	Rpl11									A9_P5_M66_L001	-3.92789090964774	-2.99281794758651	Tex
													1	0	Gm13009									B1_P1_M66_L001	-3.7290593514202	-1.61455781193587	Tex
													1	0	Id3									B1_P4_M66_L001	0.326674090886319	-1.19964463444564	Tcyt
													1	0	Cdc42									B4_P1_M66_L001	-4.24744809958914	-1.1300273630223	Treg
													1	0	Usp48									B4_P4_M66_L001	-0.428449762797153	-3.2125206682286	Tcyt
													1	0	Eif4g3									B5_P4_M66_L001	1.96638144757768	2.42282717494157	Tcyt
													1	0	Eno1									B6_P4_M66_L001	0.743072139287198	-3.09245068760726	Tcyt
													1	0	Tab2									B7_P1_M66_L001	-3.75007642600516	-1.86704785557601	Tex
													1	0	Nadk									C3_P2_M66_L001	-4.00152553412894	-2.91380746098372	Tex
													1	0	Mib2									C5_P5_M66_L001	-3.23289932105521	0.302621772567302	Treg
													1	0	Gm22573									C9_P4_M66_L001	1.92277498748323	2.89360385207322	Tmem
													1	0	Gm48614									D2_P4_M66_L001	3.94662545826455	3.4633849170604	Tmem
													1	0	Gm15611									D7_P5_M66_L001	-4.12096704337577	-0.883678028305501	Tex
													1	0	Gsap									D9_P5_M66_L001	-3.03402246329764	0.451964309493571	Treg
													1	0	Gm37707									E2_P4_M66_L001	-4.16818918082694	-2.49398429127547	Tex
													1	0	Fgl2									F10_P1_M66_L001	-2.8871199021099	-3.74545867176864	Tex
													1	0	Srpk2									F4_P1_M66_L001	-2.72709573600272	-3.12634904118392	Tex
													1	0	AI506816									F4_P2_M66_L001	-3.73897518012503	-2.49617011280867	Tex
													1	0	Rbm33									F5_P5_M66_L001	-3.46991695258597	-2.56877333851668	Tex
													1	0	Ift172									F8_P4_M66_L001	-2.73297656867484	1.2267522123256	Treg
													1	0	Supt7l									G11_P2_M66_L001	-2.85944045875052	0.667810848037273	Treg
													1	0	Mrpl33									G12_P4_M66_L001	-3.59196056220511	-1.53814847203109	Treg
													1	0	Gm43810									G1_P5_M66_L001	-1.20174611899832	-3.56637866230819	Tex
													1	0	Babam2									G6_P1_M66_L001	-3.64429963920096	-1.9991999361119	Treg
													1	0	Gm43811									G7_P4_M66_L001	0.768755899930203	1.08432691363481	Teff
													1	0	Gm42559									G9_P5_M66_L001	-3.54331315848807	-0.947638580521077	Treg
													1	0	Sh3bp2									H3_P1_M66_L001	-1.07972921226004	-1.77436310978743	Treg
													1	0	Gm7525									H5_P1_M66_L001	-3.4816547760723	-0.075359413345784	Treg
													1	0	Gm26647									A8_P1_M71_L001	-0.022017611002719	2.78635757235673	Treg
													1	0	Arap2									A9_P3_M71_L001	-3.24385799262503	0.515609672347575	Treg
													1	0	Pgm2									B3_P1_M71_L001	-4.23150838706473	-1.47639806004378	Treg
													1	0	Tbc1d1									B4_P3_M71_L001	-2.29412473533133	-0.811358043869466	Treg
													1	0	Gm43838									B5_P6_M71_L001	-2.37297071311454	-4.05266387196395	Tex
													1	0	Gm43837									C11_P2_M71_L001	-3.26625980231742	-2.95606381626937	Tex
													1	0	C030018K13Rik									C3_P4_M71_L001	-3.76276744697074	-1.97312552662703	Treg
													1	0	Gm42565									C6_P3_M71_L001	-1.8755871186016	1.38883011607316	Treg
													1	0	Gm42564									C8_P1_M71_L001	-3.73509467933158	-2.49404484959456	Treg
													1	0	Gm26761									D10_P4_M71_L001	1.54193131830713	3.28472690848497	Treg
													1	0	Gm43627									D2_P1_M71_L001	-3.51708902213553	0.389598300735027	Treg
													1	0	Tmem156									D4_P1_M71_L001	-2.92882407996634	0.767543723861247	Treg
													1	0	Wdr19									D5_P2_M71_L001	0.184886323476041	-2.29456956120345	Tcyt
													1	0	Pds5a									D5_P3_M71_L001	-0.832241667246616	2.88149206904557	Treg
													1	0	Gm17207									D6_P3_M71_L001	-3.63122810218314	-2.06836230488631	Treg
													1	0	Hivep2									D6_P4_M71_L001	-3.35655988547782	-0.34441144200179	Treg
													1	0	Slc4a4									D7_P1_M71_L001	-3.27704347465018	0.69634955195573	Treg
													1	0	Ankrd17									D9_P1_M71_L001	-1.03840578887442	-2.25918585987899	Tcyt
													1	0	G3bp2									E10_P2_M71_L001	0.399093972706998	2.86748485831407	Treg
													1	0	Cxcl9									E11_P3_M71_L001	-1.08593310210685	2.5273474958339	Treg
													1	0	Mir6415									E12_P3_M71_L001	-3.93425239417533	-0.909145424087971	Treg
													1	0	Mrpl1									E2_P2_M71_L001	-0.763486278986728	-2.71698100300643	Tcyt
													1	0	Gm19620									E3_P2_M71_L001	-3.85033668372611	-1.63349969120833	Treg
													1	0	Gm26519									E4_P3_M71_L001	-0.018569124674594	3.12107651499894	Treg
													1	0	Gm43421									E4_P4_M71_L001	1.29506777431985	-2.24908978672835	Tcyt
													1	0	A430072P03Rik									E5_P4_M71_L001	-3.07028783652762	-1.34151179524276	Treg
													1	0	Gm26387									E6_P3_M71_L001	-0.157966984247958	-2.65762717457625	Tcyt
													1	0	Dipk1a									E8_P2_M71_L001	1.66133491899987	2.46034782199052	Tcyt
													1	0	Gm9850									F1_P2_M71_L001	-3.53662170264701	0.159411361495525	Treg
													1	0	Cryba4									F3_P1_M71_L001	-3.76210178229789	-1.81012589665267	Treg
													1	0	Cmklr1									F4_P1_M71_L001	-2.17474712226371	-0.268997738083333	Treg
													1	0	Usp30									F4_P3_M71_L001	-3.19078697059134	0.635835578719646	Treg
													1	0	Myo1h									F7_P3_M71_L001	-2.72517265174369	-1.24422175618026	Treg
													1	0	Trpv4									G11_P1_M71_L001	1.17994903233072	2.63317864207414	Treg
													1	0	1500011B03Rik									G1_P1_M71_L001	2.38821345772764	2.63937347201493	Tmem
													1	0	Oasl2									G3_P1_M71_L001	-0.992368591761386	-0.715065548141927	Treg
													1	0	Sppl3									G4_P2_M71_L001	-4.06764234397391	-0.70741135807845	Treg
													1	0	Rpl37rt									G5_P1_M71_L001	-3.40756286475638	-1.95491511555526	Treg
													1	0	Acads									H10_P2_M71_L001	-0.558577908015048	-2.91009003849837	Tcyt
													1	0	Cabp1									H11_P1_M71_L001	-3.60040725562552	0.282447746078044	Treg
													1	0	Tnfaip3									H11_P2_M71_L001	-3.10186590049247	-2.64820582600448	Tex
													1	0	Gatc									H6_P1_M71_L001	2.01461054589769	3.58817463187364	Tmem
													1	0	Bicdl1									H9_P4_M71_L001	1.73832880165597	2.47409360675004	Tcyt
													1	0	Tpi-rs5									A11_P1_M74_L001	-0.362801922297275	2.13774388102677	Treg
													1	0	Rasal1									A11_P4_M74_L001	-3.30545295569876	0.197955539504558	Treg
													1	1	Dtx1									A11_P5_M74_L001	-2.51801933143119	-3.83175570698592	Treg
													1	0	Gm20139									A12_P1_M74_L001	5.18721471931955	-1.56784207554671	Tex
													1	0	Rpl6									A12_P5_M74_L001	5.17872415688058	-1.60673768254134	Tex
													1	0	Gm42878									A4_P1_M74_L001	2.14271321352741	1.35991447238114	Teff
													1	0	4933437G19Rik									A7_P4_M74_L001	-1.35227240416983	-0.815758774002522	Treg
													1	0	Ccdc63									A8_P1_M74_L001	-0.40694750640372	2.45033114222673	Treg
													1	0	Ppp1cc									A9_P4_M74_L001	3.48536263611337	3.68486635951188	Tmem
													1	0	Hvcn1									A9_P5_M74_L001	1.08421908524057	2.74200289515641	Tmem
													1	0	Gm7213									B10_P4_M74_L001	0.0596564879657868	1.94982974795488	Treg
													1	0	Tctn1									B11_P5_M74_L001	-3.88552821967581	-0.825733253677815	Treg
													1	0	Anapc7									B1_P3_M74_L001	-0.877204073405063	-0.436315605362386	Treg
													1	0	P2rx4									B2_P3_M74_L001	0.715443717503751	3.5276715066829	Treg
													1	0	Camkk2									B3_P1_M74_L001	0.517188059354031	2.25194947985795	Teff
													1	0	Anapc5									B4_P3_M74_L001	2.15645799990913	2.96000247267869	Tmem
													1	0	Kdm2b									B4_P4_M74_L001	3.16523580458185	0.109653880874187	Teff
													1	0	Olig3									C10_P1_M74_L001	0.125540362858975	2.69241946009782	Treg
													1	0	Morn3									C7_P3_M74_L001	2.83493505623361	-0.703261921127766	Teff
													1	0	Gm6444									D10_P3_M74_L001	-1.54727710578421	1.52441685465959	Treg
													1	0	Tmem120b									D12_P4_M74_L001	-1.47305883262137	1.07372634677079	Treg
													1	0	Bcl7a									D1_P1_M74_L001	-3.18609250876883	0.503602435866862	Treg
													1	0	Vps33a									D3_P1_M74_L001	-0.642179382777011	0.972783258239299	Treg
													1	0	Gm42651									D7_P3_M74_L001	-2.02910055015067	-2.16802270146224	Treg
													1	0	Zcchc8									E5_P5_M74_L001	-0.265795124506747	1.46349637774613	Treg
													1	0	Gm33104									E6_P3_M74_L001	-0.5145498642681	2.46199791697648	Treg
													1	0	Sbno1									E7_P1_M74_L001	0.70230554249307	1.39748018054155	Teff
													1	0	Gtf2h3									F12_P4_M74_L001	-1.49369348380545	1.02832834986833	Treg
													1	0	Zfp664									F1_P1_M74_L001	0.569329487347806	1.49411742953447	Teff
													1	0	Gm48563									F3_P4_M74_L001	1.53804086353799	3.05852835444596	Treg
													1	0	Ncor2									F5_P1_M74_L001	2.2654115801694	2.91616504458573	Tmem
													1	0	Gm40323									F6_P3_M74_L001	-3.65673078391532	-1.11611659260604	Treg
													1	1	Ifngr1									F7_P1_M74_L001	-1.69152082297782	-0.822984287460774	Treg
													1	0	Gtf2ird1									F9_P1_M74_L001	-0.889177216028964	2.09624498156694	Treg
													1	0	Il22ra2									F9_P3_M74_L001	-3.01847518775443	-3.34505088063094	Tex
													1	0	9230106D20Rik									G10_P1_M74_L001	1.02411531116983	3.5036658552089	Tmem
													1	0	Gm33332									G10_P3_M74_L001	-1.1196090111492	-0.168254921158284	Treg
													1	0	Alkbh4									G11_P3_M74_L001	0.0674825778247956	2.3386370447078	Treg
													1	0	Trim56									G12_P5_M74_L001	0.935859905743802	2.49561541346696	Treg
													1	0	Muc3									G2_P1_M74_L001	1.38208787348291	3.94380944041398	Teff
													1	0	Mospd3									G2_P3_M74_L001	5.3950427642109	-1.51423222752425	unknown
													1	0	Gm15498									G4_P3_M74_L001	-0.280778063273227	2.38018052844194	Treg
													1	0	Psmg3									G6_P3_M74_L001	3.26164125111123	0.386597564498454	Teff
													1	0	Eif3b									G8_P5_M74_L001	5.28889857437631	-1.41155154438826	unknown
													1	0	Grifin									G9_P5_M74_L001	5.26210795547983	-1.39872176380965	unknown
													1	0	Ttyh3									H10_P3_M74_L001	-2.59044469687918	0.112442424575359	Treg
													1	0	Card11									H10_P4_M74_L001	-0.803060902094638	2.02579896716264	Treg
													1	0	Fscn1									H11_P3_M74_L001	-1.45002545211295	-2.96601016255233	Tcyt
													1	0	Gm43378									H11_P4_M74_L001	-0.662136448359286	1.02134006289628	Treg
													1	0	Olfr718-ps1									H3_P1_M74_L001	0.842464314961636	3.14089386729386	Tmem
													1	0	Daglb									H6_P5_M74_L001	0.170294629597867	1.69468682078508	Treg
													1	0	Bhlha15									H7_P3_M74_L001	-2.98151029441336	-0.870437690933675	Treg
													1	0	Hbs1l									H9_P4_M74_L001	-3.92276014182547	-2.51364953251693	Tex
													1	0	1700095J07Rik									A10_P1_M43_L001	1.03257070686837	3.07119052676347	Treg
													1	0	Zc3hc1									A10_P3_M43_L001	-0.787209404444492	-3.78709609242293	Tcyt
													1	0	5330406M23Rik									A11_P3_M43_L001	0.0801910033466462	-3.21446425648543	Tcyt
													1	0	Gm13835									A12_P1_M43_L001	0.275102602505887	-1.5283051225743	Tcyt
													1	0	Gm48386									A2_P3_M43_L001	-0.615756882166659	-3.40280348988387	Tcyt
													1	0	Lncpint									A4_P4_M43_L001	-0.73522390220145	-3.59913165303084	Tex
													1	0	Ybx1-ps2									A6_P1_M43_L001	-0.243933809733188	-2.68071086140487	Tcyt
													1	0	Fmc1									A6_P2_M43_L001	-1.37385929915885	-3.45722491474959	Tex
													1	0	Sgk1									A6_P3_M43_L001	3.72962449696084	3.71759300498155	Tmem
													1	0	Trbv17									A7_P2_M43_L001	3.55074571278116	2.29192416934159	Teff
													1	0	Trbv23									A9_P1_M43_L001	-2.08733476493338	-3.7629881593785	Tex
													1	0	Ezh2									B10_P3_M43_L001	0.437070833707059	-3.06061799259993	Tcyt
													1	0	Rny3									B10_P4_M43_L001	-3.81991590354422	-0.581118652542561	Treg
													1	0	Rny1									B11_P2_M43_L001	0.69136940147897	2.93110101489213	Treg
													1	0	Pdia4									B12_P2_M43_L001	2.38147869911214	3.0597577598491	Tmem
													1	0	Zfp282									B3_P2_M43_L001	-0.792201651072299	-3.80812842579696	Tex
													1	0	Gimap8									B4_P1_M43_L001	0.29043482449075	-3.29297644825789	Tcyt
													1	0	Gimap9									B4_P3_M43_L001	0.188427793050015	3.0656216648021	Treg
													1	0	Gm30781									B5_P4_M43_L001	0.627473222279752	-1.40537650318953	Tmem
													1	0	Gpnmb									B7_P3_M43_L001	0.974531995320523	3.34413461951402	Treg
													1	0	Igf2bp3									B8_P3_M43_L001	-0.726853502726352	-3.72884280415389	Tex
													1	0	Gm43980									B8_P4_M43_L001	2.64106966760179	3.25719480780748	Tmem
													1	0	Osbpl3									B9_P2_M43_L001	-0.682273758387363	-3.76601130696151	Tcyt
													1	0	Plekha8									C10_P4_M43_L001	-3.82742084357718	-0.805095741470784	Treg
													1	0	Il12rb2									C11_P3_M43_L001	0.416258441472257	-2.8984337541661	Tcyt
													1	0	Gm44208									C12_P4_M43_L001	2.66554902699014	3.0159984138408	Tmem
													1	0	2310069B03Rik									C1_P4_M43_L001	-1.09795249793509	2.56566875247148	Treg
													1	0	Dguok									C2_P2_M43_L001	-0.711019648051059	-3.64537150593612	Tcyt
													1	0	1600020E01Rik									C3_P1_M43_L001	-0.471903217768466	-3.42516524525496	Tcyt
													1	0	Gm44153									C3_P4_M43_L001	-0.00345386359671318	1.29741661814836	Treg
													1	0	Gm44152									C4_P4_M43_L001	2.80311911013147	3.05275135306504	Tmem
													1	0	Gm44040									C7_P2_M43_L001	2.71909429337999	2.75486939219621	Tmem
													1	0	Arl8b									C8_P1_M43_L001	-2.68012727591971	-3.51813513966414	Tex
													1	0	Gm6749									C8_P3_M43_L001	-1.13967670295218	-3.85389811726424	Tex
													1	0	Atg7									D11_P3_M43_L001	-3.80343593451956	-0.153658935745686	Treg
													1	0	Erc1									D12_P2_M43_L001	-0.263313425516879	-3.58767611714217	Tcyt
													1	0	Gm16199									D1_P2_M43_L001	0.0457833876850251	-2.59995658131453	Tcyt
													1	0	Wnk1									D2_P1_M43_L001	0.406796442532742	-3.03061587544295	Tcyt
													1	0	Tmem121b									D5_P2_M43_L001	2.61121519114991	2.63633816508439	Tmem
													1	0	Ptpn6									D5_P3_M43_L001	0.31246601250192	-2.22689778538558	Tcyt
													1	0	Atn1									D5_P4_M43_L001	-0.164811504816806	-2.82835156651351	Tcyt
													1	0	Cd4									D7_P3_M43_L001	0.774467097783292	-3.12491614552352	Tmem
													1	0	Cops7a									D8_P2_M43_L001	2.13903766330501	3.30694871215013	Tmem
													1	0	Tnfrsf1a									E11_P2_M43_L001	0.0649412741901521	-3.33482749195907	Tcyt
													1	0	Parp11									E11_P4_M43_L001	2.68864716794511	2.9984419849315	Tmem
													1	0	D030034A15Rik									E2_P2_M43_L001	0.0819724669696931	-3.19147402973983	Tcyt
													1	0	Klrb1b									E3_P2_M43_L001	2.59620614554902	2.87466125754502	Tmem
													1	0	Gm16186									E4_P1_M43_L001	0.698924170994962	-3.19664771290633	Tcyt
													1	1	Clec12a									E4_P2_M43_L001	-0.278122795557773	-3.63326937886092	Tcyt
													1	0	Gm48486									E4_P4_M43_L001	-3.87627185676078	-3.10459191532943	Tex
													1	0	Gm4714									E5_P1_M43_L001	2.76929138805887	2.53119700221208	Tmem
													1	0	Kcnj8									E6_P2_M43_L001	-0.328068626856601	-3.12040574284408	Tcyt
													1	0	Sox5os3									E6_P4_M43_L001	0.706795083546842	3.19045703677323	Treg
													1	0	Rev3l									E8_P1_M43_L001	2.62085561659356	0.212398460189372	Teff
													1	0	Gm44877									E8_P2_M43_L001	-1.0310338864086	-2.78908736439559	Treg
													1	0	Hspbp1									E8_P4_M43_L001	2.74337242748758	2.11817949084428	Teff
													1	0	Bicra									F10_P2_M43_L001	0.242656814122403	-3.10209185810897	Tcyt
													1	0	Sae1									F10_P4_M43_L001	2.18220288139006	2.77671973971513	Tmem
													1	0	Gm45510									F11_P1_M43_L001	0.17399846222421	-2.06739432545516	Tcyt
													1	0	Strn4									F11_P2_M43_L001	-0.365549458002841	-3.34297759266707	Tcyt
													1	0	Pvr									F11_P4_M43_L001	-0.797434938883578	-3.60314376087996	Tcyt
													1	0	Cic									F12_P4_M43_L001	2.33984700795432	2.50502412585405	Tmem
													1	0	Gm4613									F2_P4_M43_L001	2.77238582279702	2.32712333468583	Tmem
													1	0	Gm30146									F3_P2_M43_L001	-1.79343332145194	-3.68646914692733	Tex
													1	0	Pld3									F4_P1_M43_L001	-2.10627759788016	-0.267356464584798	Treg
													1	0	Zfp626									F5_P3_M43_L001	1.53940777685663	1.72734992770341	Teff
													1	0	Gm45011									F7_P2_M43_L001	0.340006457829678	-3.32510287495467	Tcyt
													1	0	Eid2b									F7_P3_M43_L001	2.29898236897012	2.96077935961869	Tmem
													1	0	Gmfg									F8_P2_M43_L001	-0.973147762751376	-3.35410792561385	Tex
													1	0	Pak4									G10_P1_M43_L001	0.387382375264371	-2.79866416188094	Tcyt
													1	0	Gm44617									G10_P4_M43_L001	-0.833741320109164	-3.68831450672957	Tcyt
													1	1	Fbxo27									G3_P1_M43_L001	-0.918636215662753	-3.5480633470616	Tex
													1	0	Fbxo17									G3_P2_M43_L001	0.0702875724079255	-2.46559579106185	Tcyt
													1	0	Rinl									G5_P2_M43_L001	-0.51265777442435	-3.57064730854842	Tcyt
													1	0	Ech1									G5_P3_M43_L001	-2.21041978690604	-1.18321187229964	Treg
													1	0	Gm38979									G9_P3_M43_L001	-0.838581455683505	-3.84402377339217	Tcyt
													1	0	Zfp260									H10_P1_M43_L001	-0.176092518305575	-2.66316420765731	Tcyt
													1	0	Clip3									H10_P3_M43_L001	0.360610114598477	-2.29264075489852	Tcyt
													1	1	Tyrobp									H10_P4_M43_L001	-4.09200252387503	-1.76890666218612	Tex
													1	0	Fxyd5									H11_P3_M43_L001	1.9018564691784	2.00784914759782	Teff
													1	0	Fxyd3									H3_P2_M43_L001	-1.64505232665518	2.14957373408464	Treg
													1	0	Hpn									H8_P2_M43_L001	-0.663456810450351	-3.59535796376082	Tcyt
													1	0	Ccdc162									A10_P1_M9_L001	-0.834762705302035	-0.0403118822178543	Teff
													1	0	Gm10640									A10_P3_M9_L001	-1.41788925025443	-1.78357512684676	Tex
													1	0	Gm15517									A11_P3_M9_L001	-0.292668951487338	0.279308250228435	Teff
													1	0	Pnkp									A11_P5_M9_L001	1.12713442947885	1.31005399493363	Teff
													1	0	Prmt1									A12_P1_M9_L001	-0.889969480967319	-1.02158028813216	Treg
													1	0	Nosip									A5_P2_M9_L001	-1.09605540130118	-0.670005390366048	Treg
													1	0	Rcn3									A6_P5_M9_L001	0.282692419553006	0.941823890487224	Teff
													1	0	Mir150									A7_P5_M9_L001	-0.294941557383334	1.02071993617204	Teff
													1	0	Flt3l									A8_P3_M9_L001	0.239069091344083	1.39714281825212	Teff
													1	0	Dhdh									A9_P2_M9_L001	0.410792695546353	0.163864543715984	Teff
													1	0	Fam83e									A9_P5_M9_L001	-2.02507079932669	-1.62184388371322	Treg
													1	0	Gm44852									B10_P1_M9_L001	-3.52583755347708	-3.25867659779403	Tex
													1	0	Igf1r									B10_P3_M9_L001	-1.11515988204459	0.193873813430339	Treg
													1	0	Fam169b									B10_P5_M9_L001	-0.387650383448398	0.466502597610027	Teff
													1	0	Mctp2									B11_P2_M9_L001	-0.202780855631625	0.555480888167888	Teff
													1	0	Chd2									B11_P3_M9_L001	-1.43883694503287	-0.540173599441975	Treg
													1	0	Scml4									B12_P1_M9_L001	-1.48643626067618	-3.8779783937535	Tcyt
													1	0	Slco3a1									B12_P3_M9_L001	0.207892047429288	0.760571887771159	Teff
													1	0	Gm7726									B12_P5_M9_L001	0.293173181081021	0.975478818694621	Teff
													1	0	Klhl25									B1_P1_M9_L001	-2.33775009009818	-1.87072808476302	Tex
													1	0	Gm31510									B4_P2_M9_L001	-3.07522882316092	-1.79571063252303	Tex
													1	0	Blm									B5_P1_M9_L001	1.58779733088037	0.353352000991374	Teff
													1	0	Crtc3									B5_P2_M9_L001	-1.15981043670157	-0.614855358322591	Treg
													1	0	Iqgap1									B5_P3_M9_L001	0.929687487149442	0.619662215987712	Teff
													1	0	Ndufs6b									B6_P1_M9_L001	0.180277692342008	1.02919619349626	Teff
													1	0	Gm10812									B8_P1_M9_L001	-0.148453844523227	-0.424010345657796	Teff
													1	0	Crybg1									B8_P2_M9_L001	-2.50960840079764	-3.20218760701033	Tex
													1	0	Rpl15-ps5									B9_P1_M9_L001	-2.1129762062786	-1.88034302922103	Tex
													1	0	Gm37347									B9_P2_M9_L001	0.358486997151578	0.244993617812663	Teff
													1	0	Gm45591									B9_P3_M9_L001	0.645012842679227	1.50714462069657	Teff
													1	0	Gdpd5									C10_P5_M9_L001	-2.94191993567923	-3.28809268208358	Tex
													1	0	C2cd3									C11_P5_M9_L001	-1.05387986991385	0.0681990888514816	Treg
													1	0	Gm5735									C12_P1_M9_L001	-3.31940807197074	-1.4823804590306	Treg
													1	0	Numa1									C12_P5_M9_L001	0.380443440938199	0.338600566665202	Teff
													1	0	Gm45615									C1_P3_M9_L001	-0.955738676523959	-0.885953495224446	Treg
													1	0	Rras2									C3_P3_M9_L001	-2.71602357718924	-3.42808253498885	Tex
													1	0	Gm45153									C5_P3_M9_L001	-1.23958386275748	-3.70483882160994	Tex
													1	0	Mosmo									C7_P3_M9_L001	0.180185424351895	0.396235397140056	Teff
													1	0	2210406H18Rik									C8_P2_M9_L001	0.412290679478848	0.903085639754802	Teff
													1	0	Nsmce1									C8_P3_M9_L001	-0.333377493357455	0.0933422353663742	Teff
													1	0	Gm44703									C9_P5_M9_L001	-1.11472715232352	-0.892771312912434	Treg
													1	0	Sbk1									D10_P1_M9_L001	0.0194975009204987	1.6035479810634	Teff
													1	0	Gm10155									D10_P5_M9_L001	0.0989657511951569	0.461749484817058	Teff
													1	0	Gm30928									D11_P3_M9_L001	1.24355034735223	1.03456442622331	Teff
													1	0	Nfatc2ip									D11_P5_M9_L001	0.32539211418649	0.743962695876628	Teff
													1	0	Rabep2									D12_P5_M9_L001	-1.95641530845145	-2.41188056202742	Treg
													1	0	Sh2b1									D2_P1_M9_L001	-0.212842596506869	-2.27780253620955	Tcyt
													1	0	Atxn2l									D5_P5_M9_L001	-0.466461552119052	-0.666702339371175	Treg
													1	0	Cln3									D6_P2_M9_L001	-0.897769583201205	-1.11381728382918	Treg
													1	0	Sgf29									E11_P2_M9_L001	-2.62081397864798	-3.08659798832747	Tex
													1	0	Bola2									E11_P5_M9_L001	0.691240536236966	0.871012618819743	Teff
													1	0	Tbx6									E2_P5_M9_L001	-1.07090367171744	-1.10960919590804	Treg
													1	0	Ppp4c									E3_P1_M9_L001	2.26166628133675	0.251067569533855	Teff
													1	0	Tmem219									E3_P2_M9_L001	3.13718776609918	1.59813850192216	Teff
													1	0	Kctd13									E4_P5_M9_L001	-0.824980152582919	0.696021964828044	Teff
													1	0	Kif22									E6_P1_M9_L001	-0.990378988718783	-1.33771903248641	Treg
													1	0	AI467606									E6_P2_M9_L001	-0.415704382395541	-0.480871269424886	Treg
													1	0	Gm44940									E7_P1_M9_L001	-0.622146023249423	-0.713293144424886	Treg
													1	0	Gm25735									E9_P1_M9_L001	0.0957316031696442	1.13918845919755	Teff
													1	0	Mylpf									E9_P5_M9_L001	0.63649629261514	0.471345832625896	Teff
													1	0	Septin1									F10_P2_M9_L001	-0.692789686655795	-0.39132363530013	Treg
													1	0	Sephs2									F12_P2_M9_L001	-0.882985723948276	0.62690727976945	Treg
													1	0	Gm31897									F12_P3_M9_L001	-0.0333498844859954	1.32930629519609	Teff
													1	0	Itgal									F1_P1_M9_L001	-2.2891556153057	-2.7287560197911	Tex
													1	0	Zfp764									F3_P5_M9_L001	0.102522956395352	0.802087238112956	Teff
													1	0	Zfp689									F5_P2_M9_L001	1.06517909672281	0.913810422698528	Teff
													1	0	Mir7060									F6_P1_M9_L001	-1.42975295875052	-1.66113002034041	Treg
													1	0	Gm44760									F6_P2_M9_L001	-4.22081912848929	-2.31427867146346	Tex
													1	0	Vkorc1									F6_P3_M9_L001	1.09873186256906	0.415366103927165	Teff
													1	0	Gm49368									F6_P5_M9_L001	1.73829262163659	0.402567317763835	Teff
													1	0	Itgax									F7_P2_M9_L001	-1.3034743199108	-0.785555908401936	Treg
													1	0	Itgad									F8_P3_M9_L001	0.499045955205167	1.74797599581864	Teff
													1	0	Gm15582									F8_P5_M9_L001	0.202367888951505	0.331674030105144	Teff
													1	1	Olfr524									G11_P5_M9_L001	0.675530301594937	0.852442434112102	Teff
													1	0	Scart1									G12_P2_M9_L001	-1.36980141494254	-0.747600147446126	Treg
													1	0	Olfr532									G12_P3_M9_L001	-0.736414326166904	0.24572699336198	Teff
													1	0	Ifitm5									G1_P1_M9_L001	-0.364885223841464	0.856916120330363	Treg
													1	0	Gm7514									G1_P3_M9_L001	-0.645928038096225	0.408518722335368	Teff
													1	1	Ifitm3									G6_P5_M9_L001	-0.782623899912631	-0.885233471115559	Treg
													1	0	Gm17387									G7_P2_M9_L001	0.727107750439847	-0.248449871262044	Treg
													1	0	Ap2a2									G7_P3_M9_L001	-0.667210949396884	0.698774745742351	Teff
													1	0	Lsp1									G7_P5_M9_L001	0.17103682663461	1.89502184657243	Teff
													1	0	Arhgef18									G9_P3_M9_L001	-1.85810293052176	0.800654342452556	Treg
													1	0	Ikbkb									G9_P5_M9_L001	-0.804733408427035	-0.974742481430501	Treg
													1	0	Ap3m2									H10_P2_M9_L001	0.271476971173489	1.76121776370195	Teff
													1	0	Tacc1									H10_P3_M9_L001	0.324182616734708	0.88857310084489	Teff
													1	0	Gm24992									H11_P2_M9_L001	-0.181300772166049	0.621770313064128	Teff
													1	0	Nsd3									H12_P1_M9_L001	-0.451188219523227	0.614406039992839	Teff
													1	0	Ascc1									H12_P2_M9_L001	-1.54002179000357	-2.08190638752791	Treg
													1	0	Gm29243									H12_P3_M9_L001	-0.326898230051791	0.605557849685222	Teff
													1	0	Gm45627									H12_P5_M9_L001	-0.871436012720859	-1.43274600239608	Treg
													1	0	Gm17970									H1_P1_M9_L001	-0.312458170389926	0.648575237075359	Teff
													1	0	Dusp4									H1_P2_M9_L001	-0.750552071070468	0.469290187636882	Teff
													1	0	Gm9939									H2_P2_M9_L001	0.0517448058368806	-0.279396602829427	Treg
													1	0	Atp13a1									H2_P3_M9_L001	-0.418548239207065	0.666077068130046	Teff
													1	0	Gatad2a									H2_P5_M9_L001	-0.988289726710117	-1.34617955418441	Treg
													1	0	Mau2									H3_P1_M9_L001	-0.995074881052768	-0.973966190536946	Treg
													1	0	Crtc1									H3_P3_M9_L001	0.78125034477731	-0.168704101761311	Teff
													1	0	Kxd1									H4_P2_M9_L001	0.0331584086658601	1.19811003474382	Teff
													1	0	Ell									H4_P3_M9_L001	-0.694230688547885	-0.983803817947835	Treg
													1	0	Pgpep1									H4_P5_M9_L001	-0.561941040491855	-0.66123158665511	Treg
													1	0	Pde4c									H5_P1_M9_L001	0.170898067021573	0.42752688197282	Teff
													1	0	Il12rb1									H5_P2_M9_L001	-1.13106359336356	-1.63413340779158	Treg
													1	0	Arrdc2									H5_P3_M9_L001	0.622732507252896	0.770323207656413	Teff
													1	0	Ccdc124									H7_P1_M9_L001	0.807635771298612	1.56269567279008	Teff
													1	0	Slc5a5									H7_P3_M9_L001	0.296108709836209	1.31143420008805	Teff
													1	0	Aprt-ps									H7_P5_M9_L001	0.452593194508756	0.687216689864665	Teff
													1	0	Ankle1									H8_P3_M9_L001	0.403065549397672	-0.0898409578404129	Teff
													1	0	Abhd8									H9_P2_M9_L001	0.986768828892911	1.02084105281022	Teff
													1	0	Dda1									H9_P3_M9_L001	-0.728311909174716	-0.862126896103352	Treg
													1	0	Gtpbp3									H9_P5_M9_L001	1.03856121208688	0.511964729110271	Teff
													1	0	Ccdc194									A10_P2_M13_L001	1.85338543560525	-0.0295382234654129	Teff
													1	0	Gm45756									A11_P2_M13_L001	1.54913024809381	1.23648994235185	Teff
													1	0	Gm35572									A11_P3_M13_L001	-1.25628699157218	-1.35105187626693	Treg
													1	0	Zfp961									A2_P2_M13_L001	-0.437902582621371	0.531850269118816	Teff
													1	0	Gm11034									A3_P5_M13_L001	-3.26819576117972	-2.35628039570662	Treg
													1	0	Gm39197									A4_P3_M13_L001	-0.987496746516025	-1.09081799717757	Treg
													1	0	Slc35e1									A4_P5_M13_L001	-1.20671523902396	-1.16426903935286	Treg
													1	0	4930579O11Rik									A5_P2_M13_L001	2.06108428742906	0.00942175654557342	Teff
													1	0	Inpp4b									A5_P3_M13_L001	0.590865479970181	2.11916535166886	Teff
													1	0	Gm17072									A5_P5_M13_L001	-0.32617415282706	-0.200737545212239	Teff
													1	0	Gm45778									A6_P3_M13_L001	0.209692822957242	0.334971835891277	Teff
													1	0	Mir8111									A6_P4_M13_L001	-1.19557489249686	-0.64526707859847	Treg
													1	0	Misp3									A7_P2_M13_L001	0.230678068661893	0.363648822585612	Teff
													1	0	Cacna1a									A8_P3_M13_L001	-1.31374133918265	-1.7782674524388	Tex
													1	0	Dand5									A9_P4_M13_L001	1.09497712757608	0.685521533767253	Teff
													1	0	Rnaseh2a									B11_P5_M13_L001	-1.54797829482535	-2.0126333925328	Treg
													1	0	Slc12a3									B12_P4_M13_L001	0.484994875455106	0.65842812327531	Teff
													1	0	Gm15889									B1_P3_M13_L001	-3.40095867011527	-1.67245251866195	Tex
													1	0	Ctrl									B3_P2_M13_L001	-1.0504282841442	-1.34971101017806	Treg
													1	0	Gm10073									B4_P2_M13_L001	-1.53483737800101	-2.14909465046737	Treg
													1	0	Gm22085									B4_P5_M13_L001	-1.61143101546744	0.0495323446193039	Treg
													1	0	Wwox									B7_P5_M13_L001	-0.919673098063266	0.141808917800456	Teff
													1	1	Il18r1									B8_P2_M13_L001	0.964514838719571	0.313867023269206	Teff
													1	0	A130014A01Rik									B9_P3_M13_L001	-0.508690250849521	-0.763199875076741	Teff
													1	0	Ankrd11									B9_P4_M13_L001	-1.60048569533805	0.163550308028728	Treg
													1	0	Gm24445									C10_P2_M13_L001	-0.182515514826572	0.0618089940944015	Teff
													1	0	2810013P06Rik									C10_P5_M13_L001	0.647892819905484	0.508435657302409	Teff
													1	0	Gm4316									C11_P5_M13_L001	-0.816144360041415	-1.06005961628768	Treg
													1	0	Rps12-ps9									C12_P2_M13_L001	-1.1481906304119	-1.36924369068953	Treg
													1	0	Cdk10									C1_P2_M13_L001	-2.30124820563773	-2.08186824055526	Treg
													1	0	2810004N23Rik									C1_P3_M13_L001	-0.00527848098257744	0.261355808059245	Teff
													1	0	Gm32364									C1_P5_M13_L001	-1.19184674117545	-0.858865329941243	Treg
													1	0	Mir21c									C2_P5_M13_L001	-0.0877870449779388	-0.261771270950764	Teff
													1	0	Jrkl									C3_P4_M13_L001	-1.0737539658306	-1.07565839024398	Treg
													1	0	Gm47089									C5_P3_M13_L001	-0.886220348810947	-0.393531868179768	Treg
													1	0	Il18rap									C5_P4_M13_L001	-1.7002519497631	-1.63087231846663	Treg
													1	0	Panx1									C6_P3_M13_L001	-1.31975282523612	-1.62301499577376	Treg
													1	0	Dnmt1									C7_P3_M13_L001	-2.68988765571097	-2.75109631749007	Tex
													1	0	Gm16754									C9_P5_M13_L001	1.27725939657708	0.316653659621745	Teff
													1	0	Keap1									D10_P5_M13_L001	-2.4109293350933	-3.1970587465367	Tex
													1	0	Atg4d									D11_P2_M13_L001	-0.905279768442905	-1.19980914326522	Treg
													1	0	Slc44a2									D11_P3_M13_L001	-1.67161024901847	-3.07197148533675	Tex
													1	0	Dnm2									D1_P5_M13_L001	-0.890789640879428	-0.975653240402669	Treg
													1	0	Gm7904									D3_P3_M13_L001	0.0191889872791413	0.367090156356364	Teff
													1	1	Ldlr									D3_P4_M13_L001	-1.00704301688651	0.34371226100114	Treg
													1	0	Swsap1									D5_P4_M13_L001	-1.50419534537772	-1.13757950993392	Treg
													1	0	Gm27201									D6_P4_M13_L001	-1.50805248115042	-0.236997196396321	Treg
													1	0	Gm38346									D6_P5_M13_L001	-1.78623403403739	-2.6971111986241	Tex
													1	0	Fli1									D7_P5_M13_L001	-0.953537119364535	-0.889594146927327	Treg
													1	0	Gm1113									D9_P5_M13_L001	-2.03611768577079	-0.168968269546956	Treg
													1	0	Gm5055									E10_P3_M13_L001	-0.495612514948642	0.393839290420085	Teff
													1	0	Crtam									E1_P3_M13_L001	-2.96886409614066	-3.1303559038243	Tex
													1	0	Sorl1									E1_P5_M13_L001	-2.39675821158866	-2.85398680897567	Tex
													1	0	Gm16214									E2_P3_M13_L001	-3.21260989997367	-0.667100975235432	Treg
													1	1	Gm39321									E3_P3_M13_L001	1.30956642534753	0.0409487989344894	Teff
													1	0	Sc5d									E3_P5_M13_L001	0.320939647221768	0.707329681197673	Teff
													1	0	Tbcel									E5_P2_M13_L001	-0.322787178492343	-0.178129741867513	Treg
													1	0	Gm10688									E5_P3_M13_L001	-2.31662000510672	-2.15933758946273	Treg
													1	0	Gm47345									E5_P4_M13_L001	1.45473705437204	-0.209062168320149	Teff
													1	1	Gm39323									E7_P2_M13_L001	1.59215961601754	0.218077590743571	Teff
													1	0	Thy1									E7_P3_M13_L001	-0.0702914128063079	0.191829135695964	Teff
													1	0	Mcam									E7_P4_M13_L001	1.40231774952432	0.178160598556071	Teff
													1	0	Ccdc153									E8_P4_M13_L001	-3.65584291312674	-2.89815432759139	Tex
													1	0	Nlrx1									E9_P2_M13_L001	1.93491979148408	-0.155750343521565	Teff
													1	0	Gm48604									F10_P2_M13_L001	0.515574442410672	0.611319949904948	Teff
													1	0	Gm47205									F10_P4_M13_L001	-0.792908323740756	0.43239109782365	Teff
													1	0	Bcl9l									F11_P5_M13_L001	-0.100233448481357	0.110325744430095	Teff
													1	0	Ddx6									F12_P2_M13_L001	0.156848536992276	1.46235268382218	Teff
													1	0	Phldb1									F1_P3_M13_L001	1.90026731994172	1.42698138026384	Teff
													1	0	Arcn1									F1_P4_M13_L001	-0.73643125388602	-0.579059192856282	Treg
													1	0	Kmt2a									F3_P3_M13_L001	-1.58614171836356	-1.06642205448958	Treg
													1	0	Atp5l									F3_P4_M13_L001	-1.3771740326641	0.772776534835368	Treg
													1	0	Gm19121									F4_P3_M13_L001	0.220389234090054	0.595143249312907	Teff
													1	0	Cd3g									F4_P5_M13_L001	-0.739864958262241	-0.846880504806966	Treg
													1	0	Gm48720									F6_P3_M13_L001	2.95874534752389	1.27906816271928	Teff
													1	0	Cd3e									F7_P2_M13_L001	1.56163530256769	1.43257944850114	Teff
													1	0	Gm48840									F7_P4_M13_L001	0.928221212887967	1.04722802905229	Teff
													1	0	Mpzl3									F8_P3_M13_L001	0.733545290494168	0.893381765166789	Teff
													1	0	Tmprss4									G10_P5_M13_L001	-0.00356830451468193	0.283295562545329	Teff
													1	0	Gm20612									G11_P2_M13_L001	-0.430794609522617	-0.681097099503011	Tcyt
													1	0	Gm47964									G12_P2_M13_L001	0.170221673512662	1.23928540019181	Teff
													1	0	Tfam									G12_P3_M13_L001	-0.739057911371982	-3.3868838045201	Tcyt
													1	0	Pafah1b2									G1_P3_M13_L001	-0.775495422816074	0.758177211562663	Treg
													1	0	Sik3									G2_P4_M13_L001	-1.94772638175467	-2.78344733448836	Tex
													1	0	Apoa1									G3_P4_M13_L001	-3.13615955207328	-3.39190966816756	Tex
													1	0	Zpr1									G3_P5_M13_L001	0.290173160100186	0.440679481307536	Teff
													1	0	Gm5617									G4_P4_M13_L001	0.647653090024197	0.750834873000652	Teff
													1	0	Nnmt									G4_P5_M13_L001	0.990312086606229	0.704840591231853	Teff
													1	0	Pstpip1									G5_P4_M13_L001	-2.08574785087088	-2.55174500676009	Tex
													1	0	Gm29322									G6_P2_M13_L001	0.248691426778043	0.361772945205241	Treg
													1	0	Peak1os									G6_P4_M13_L001	0.318327414059842	0.97696535853532	Teff
													1	0	Gm47175									G6_P5_M13_L001	-2.42212356421927	-3.18538243504378	Tex
													1	0	Cspg4									G7_P3_M13_L001	-0.812503231501376	-0.0220323297581375	Treg
													1	0	Imp3									G7_P4_M13_L001	-2.44803680274466	-3.09497506352279	Treg
													1	0	Snupn									G8_P3_M13_L001	-0.725374115443027	-0.741406509598225	Treg
													1	0	Ptpn9									G9_P4_M13_L001	-0.883768928980624	-0.730441639145345	Treg
													1	0	Man2c1os									H10_P4_M13_L001	-0.39474309775809	-0.235851356705159	Teff
													1	0	Commd4									H10_P5_M13_L001	1.65216814186593	0.936626603881389	Teff
													1	0	Gm5121									H12_P2_M13_L001	-2.40768398139456	-2.75014312001082	Tex
													1	0	Gm6166									H12_P5_M13_L001	-1.3880051502941	-0.919928619583577	Treg
													1	0	Fam219b									H1_P3_M13_L001	-0.898157967066562	1.05383436946061	Treg
													1	0	Ubl7									H1_P5_M13_L001	-2.55298436973075	-0.816974231918782	Treg
													1	0	Pml									H3_P4_M13_L001	-1.50000037047843	-1.83515078755233	Treg
													1	0	Stoml1									H4_P4_M13_L001	0.619268762135709	0.345985820571452	Teff
													1	0	Bbs4									H5_P2_M13_L001	-1.21762336585501	-1.21701009007308	Treg
													1	0	Gm5122									H6_P3_M13_L001	-3.46364225242118	-1.64687783451888	Treg
													1	0	Gm47241									H7_P3_M13_L001	-0.566717041468417	0.238457610885173	Teff
													1	0	Paqr5									H7_P5_M13_L001	0.676982151532376	1.78785937098649	Teff
													1	0	Anp32a									H8_P5_M13_L001	-0.32970894668082	-2.67291791172835	Tcyt
													1	0	Pias1									H9_P2_M13_L001	-0.942529333567416	-1.09684712620589	Treg
													1	0	Map2k5									H9_P5_M13_L001	-0.232592237925326	1.31785218981889	Treg
													1	0	Smad3									A10_P4_MMD8_L001	-2.12552036139945	-4.16080863209578	Tex
													1	0	Gm2553									A12_P2_MMD8_L001	-1.61228431556205	-2.11463219853255	Treg
													1	0	Zwilch									A2_P1_MMD8_L001	1.73454190995714	-0.783982822617024	Tcyt
													1	0	Tipin									A5_P1_MMD8_L001	1.96117551829835	-1.59866816731307	Tcyt
													1	0	Dis3l									A7_P5_MMD8_L001	2.49857859518548	-0.524482795914143	Teff
													1	0	Dennd4a									B10_P4_MMD8_L001	-3.84043468329886	-2.95041568013045	Tex
													1	0	Parp16									B11_P5_MMD8_L001	3.52920805122873	0.929438522140056	Teff
													1	0	Mtfmt									B12_P5_MMD8_L001	0.647452103162015	-2.55593545170638	Tcyt
													1	0	Gm17749									B1_P5_MMD8_L001	4.37634597923776	-0.56014687748763	Tcyt
													1	0	Plekho2									B2_P1_MMD8_L001	-1.44502009246329	-1.30881316395614	Treg
													1	0	Pif1									B3_P5_MMD8_L001	0.845615493321622	-0.480587551315755	Teff
													1	0	Csnk1g1									B5_P2_MMD8_L001	2.96407257225534	-0.739391872604817	Teff
													1	0	Dapk2									B7_P1_MMD8_L001	-2.02109063956717	-3.03020817967269	Treg
													1	0	Herc1									B8_P2_MMD8_L001	3.26916073467752	1.00438587931779	Teff
													1	0	Usp3									B9_P2_MMD8_L001	1.31942241098901	1.16909020213273	Teff
													1	0	Aph1c									C10_P5_MMD8_L001	-3.80136693809012	-2.46279294224593	Tex
													1	0	Rab8b									C11_P4_MMD8_L001	-1.80541910026053	0.155431201736003	Treg
													1	0	Rps27l									C12_P2_MMD8_L001	2.72623528745195	0.0714244153895676	Teff
													1	0	Rora									C12_P5_MMD8_L001	-1.67669023368338	-2.37079531880233	Tex
													1	0	Rnf111									C1_P1_MMD8_L001	0.899367438817227	1.39589135913041	Teff
													1	0	Tex9									C1_P2_MMD8_L001	0.853710638547147	0.524581363479167	Teff
													1	0	Nedd4									C2_P1_MMD8_L001	1.52819715645334	-1.59374148579451	Tcyt
													1	0	Gm27186									C3_P5_MMD8_L001	-1.99719013068656	-2.20337874623153	Treg
													1	0	Me1									C5_P2_MMD8_L001	0.322628485226834	-0.309342453201741	Treg
													1	0	Acpp									C9_P5_MMD8_L001	-3.4621611962078	-1.6280832979283	Treg
													1	0	Ube2g2									D1_P5_MMD8_L001	5.08798514511606	-1.30675418110701	Tcyt
													1	0	Hemk1									D2_P1_MMD8_L001	-2.13512052390555	-1.19793755741927	Treg
													1	0	Cyb561d2									D3_P2_MMD8_L001	-3.18128551337699	-3.32285029621932	Tex
													1	0	Sema3b									D4_P1_MMD8_L001	0.123039113545621	2.19292419222978	Treg
													1	0	Rbm5									D4_P2_MMD8_L001	2.60844002869149	1.8203322198787	Teff
													1	0	Gm23856									D9_P5_MMD8_L001	-1.55018962714652	-0.487271854599446	Treg
													1	0	Rnf123									E10_P4_MMD8_L001	2.75624512341043	3.31942217616227	Tmem
													1	0	Arih2									E11_P4_MMD8_L001	-1.88580669257621	-0.761138031204671	Treg
													1	0	Klhl18									E1_P2_MMD8_L001	-3.50593913886527	-1.54667861195418	Tex
													1	0	Ccdc12									E2_P2_MMD8_L001	-3.66918052527884	-2.29196030827376	Tex
													1	0	Gm43127									E2_P5_MMD8_L001	0.231205688977445	-1.83865935536239	Tcyt
													1	0	Tdgf1									E4_P4_MMD8_L001	-1.85209812018851	-1.24489361973616	Treg
													1	0	D730003K21Rik									E5_P2_MMD8_L001	-3.19930566642264	-1.00476128788802	Treg
													1	0	4933436P19Rik									E8_P2_MMD8_L001	-1.98932374808768	-1.8129583093724	Treg
													1	0	Zdhhc3									E8_P4_MMD8_L001	2.65492831375619	0.830661704818279	Teff
													1	0	Limd1									E8_P5_MMD8_L001	-2.8827663788555	-3.75383193226668	Tex
													1	0	Cxcr6									E9_P5_MMD8_L001	-0.665293110346591	5.70884697703508	unknown
													1	1	Ccr1									F10_P2_MMD8_L001	0.769703852200711	1.17466466693071	Teff
													1	0	Ccr3									F11_P5_MMD8_L001	-1.69583810660819	-3.15482384892318	Tex
													1	1	Ccr2									F2_P2_MMD8_L001	-1.71518172118643	-2.6766353342137	Tex
													1	0	2010204K13Rik									F8_P2_MMD8_L001	0.988549934888089	-2.8158913347325	Teff
													1	0	Cacna1f									F8_P5_MMD8_L001	-3.05494464728812	-0.109483787735432	Treg
													1	0	Otud5									F9_P2_MMD8_L001	-1.11956704947928	-1.86501366825911	Treg
													1	0	Was									F9_P5_MMD8_L001	1.93757190015336	-0.691567012985677	Teff
													1	0	Psmb7-ps2									G10_P2_MMD8_L001	2.00852993335744	0.846008708755046	Teff
													1	0	Lancl3									G12_P1_MMD8_L001	2.57468669321557	-0.258164474686116	Teff
													1	0	Gm14512									G12_P4_MMD8_L001	1.56576822903177	-2.06981570454451	Tcyt
													1	0	Bcor									G1_P1_MMD8_L001	-2.15118564460257	-3.65799529286239	Tex
													1	0	Gm14524									G2_P2_MMD8_L001	-3.01312316749076	-3.18153674336287	Tex
													1	0	Nyx									G3_P1_MMD8_L001	-2.63236059043387	-2.5357890817723	Treg
													1	0	Cask									G4_P5_MMD8_L001	2.78857211973687	1.15087907580522	Teff
													1	1	Gpr34									G5_P1_MMD8_L001	-0.614038122629916	1.97113483218339	Treg
													1	1	Gpr82									G5_P2_MMD8_L001	2.36261703279039	1.34702985552934	Teff
													1	0	Gm26065									G6_P2_MMD8_L001	-2.20816291663626	-2.49253899784896	Treg
													1	0	Wdr44									G8_P5_MMD8_L001	-2.00980008933524	1.48943608073381	Treg
													1	0	Gm14619									G9_P4_MMD8_L001	1.71954439785501	0.740985324660808	Teff
													1	0	Sh2d1a									H11_P1_MMD8_L001	-2.17729104850272	-1.92938906880233	Treg
													1	0	Xpnpep2									H11_P2_MMD8_L001	-3.61911548469046	-0.500474998672932	Treg
													1	0	Gm24038									H12_P5_MMD8_L001	-3.62612260673026	-3.16661030979964	Tex
													1	0	Utp14a									H1_P2_MMD8_L001	-3.92582572791556	-2.50582844944808	Tex
													1	0	Elf4									H1_P5_MMD8_L001	-1.09205807540396	0.822260549346477	Treg
													1	0	Gpr119									H3_P4_MMD8_L001	-0.320970667338168	-0.0475426408848465	Teff
													1	0	Phf6									H5_P5_MMD8_L001	-1.34647311065177	-0.232123443802327	Treg
													1	0	Efna2									H7_P1_MMD8_L001	-1.43167866561393	0.440257480422527	Treg
													1	0	Gm14718									H8_P2_MMD8_L001	0.702970491910184	3.35726945666459	Treg
													1	0	Dazap1									H8_P5_MMD8_L001	1.23638431932946	-0.356521198471516	Tcyt
													1	1	L1cam									H9_P2_MMD8_L001	-1.23448909614066	0.434993675033122	Treg
													1	0	Rps15									A6_P5_MMD9_L001	1.12826167252084	2.00670783785966	Teff
													1	0	Apc2									A7_P3_MMD9_L001	3.03849952127954	3.02371697692063	Tmem
													1	1	Gab3									B4_P3_MMD9_L001	1.27104751970788	1.35481350688127	Teff
													1	0	Cldn34-ps									B4_P5_MMD9_L001	-2.32556403968314	-0.386722633560628	Treg
													1	0	Adamtsl5									D3_P2_MMD9_L001	1.20896779205819	1.62839286593583	Teff
													1	0	Gm47793									D4_P3_MMD9_L001	0.9890380969288	2.76969735888627	Teff
													1	0	Gm24061									D6_P1_MMD9_L001	1.3876131048443	1.61416094569352	Teff
													1	0	Tpt1-ps6									F1_P1_MMD9_L001	0.955442892575467	1.33632033137467	Teff
													1	1	Nhsl2									F2_P5_MMD9_L001	2.97795741465112	1.07504766253617	Teff
													1	0	Rtl5									F4_P5_MMD9_L001	-2.46056093070487	-4.02282817097518	Tex
													1	0	2610034O05Rik									F8_P5_MMD9_L001	2.51708553936502	-0.109703609665364	Teff
													1	0	Rexo1									G12_P3_MMD9_L001	2.58983116056939	1.86644261149552	Teff
													1	0	Klf16									G6_P3_MMD9_L001	0.753761755490506	2.28593938616899	Teff
													1	0	Gm14836									H4_P3_MMD9_L001	2.01593511011621	1.99839680461076	Teff
													1	0	Mknk2									H5_P1_MMD9_L001	1.55965630915185	1.84976904658464	Teff
													1	0	Mob3a									A11_P5_M45_L001	-1.27474821898917	-0.173399994095296	Treg
													1	0	Gm6067									A12_P1_M45_L001	2.5520175864937	2.0272413995662	Teff
													1	0	Ap3d1									A12_P5_M45_L001	-2.82445968482474	-1.59537846775863	Treg
													1	0	Smc1a									A1_P1_M45_L001	2.84387640860101	3.60466497210649	Tmem
													1	0	Zrsr2									A4_P3_M45_L001	-0.441474092936313	-2.22312648030135	Tcyt
													1	0	Sppl2b									A5_P4_M45_L001	1.81471266057512	3.42290728358415	Tmem
													1	0	Tmprss9									A5_P5_M45_L001	-2.87674344871024	-0.0646410677036942	Treg
													1	0	Gm15228									A6_P4_M45_L001	-1.76791752669791	-0.987526008804768	Treg
													1	0	Tmsb4x									A7_P3_M45_L001	0.422330247426236	-2.31640536518905	Tcyt
													1	0	Sgta									A9_P4_M45_L001	1.19587384369394	3.94924705294755	Treg
													1	0	Map2k2									B10_P4_M45_L001	3.24996613171121	1.29104011325029	Teff
													1	0	Gm16106									B11_P1_M45_L001	-1.56529105994681	0.786971977035075	Treg
													1	0	Gm47697									B11_P3_M45_L001	3.78410814907571	0.492978980819255	Teff
													1	1	Cry1									B11_P5_M45_L001	3.61409138348123	0.692674567977458	Teff
													1	0	Cdk17									B12_P1_M45_L001	2.34624140914699	3.05136280326036	Tmem
													1	0	Gm5426									B12_P3_M45_L001	2.43047608640214	-1.07808978291366	Treg
													1	0	4930459C07Rik									B1_P3_M45_L001	2.89312111046335	-1.08009154530379	Teff
													1	0	Gm8601									B1_P5_M45_L001	0.69106422569772	-2.90028483601424	Tcyt
													1	0	Gm48505									B3_P1_M45_L001	2.90936272051355	1.54468291072038	Teff
													1	0	Gm33843									B4_P3_M45_L001	-0.268401277994907	2.73014085559037	Treg
													1	0	Gm48521									B5_P5_M45_L001	3.30013130810281	-0.377489635666341	Teff
													1	0	Gm5427									B8_P4_M45_L001	-0.3385404476879	-1.8369889947972	Tcyt
													1	0	Atp2b1									B9_P1_M45_L001	-2.09084762427787	-2.49197060795638	Treg
													1	0	Gm47999									C10_P5_M45_L001	0.724008070492947	-1.07273156376693	Tcyt
													1	0	Gm37535									C11_P4_M45_L001	2.1362095048668	4.24616598157075	Tcyt
													1	0	Cct2									C12_P1_M45_L001	-1.70114458892325	-2.31600339146468	Treg
													1	0	Gm40773									C3_P3_M45_L001	2.26743330639025	3.05891101626542	Tmem
													1	0	4933411E08Rik									C3_P4_M45_L001	0.594937311673367	3.96949874428895	Treg
													1	0	Gm37852									C5_P1_M45_L001	-2.34674228522757	-0.580137798508138	Treg
													1	0	Ifngas1									C5_P3_M45_L001	0.274701940083707	-2.68207270832869	Tcyt
													1	0	Gm47461									C5_P5_M45_L001	-2.23392309043387	0.0528129842677414	Treg
													1	0	Stat4									C6_P4_M45_L001	-0.447550428843295	-1.93641144963118	Treg
													1	0	Gm16230									C8_P3_M45_L001	-3.45817865226248	-2.09988839360091	Treg
													1	0	Gm4556									C8_P5_M45_L001	2.25640744362196	0.556332996169597	Teff
													1	0	Mip									D10_P3_M45_L001	1.83694608714601	-1.51778323384139	Tcyt
													1	0	Ikzf4									D10_P5_M45_L001	-3.2034131417034	-0.421447345932454	Treg
													1	0	Olfr9									D12_P4_M45_L001	0.90105699207803	2.70989077357438	Treg
													1	0	Gm11954									D12_P5_M45_L001	0.556811319852078	3.59124009875444	Treg
													1	0	Sec14l2									D1_P1_M45_L001	1.80914555695077	3.60986750392106	Tmem
													1	0	Osm									D1_P4_M45_L001	2.50874100830575	0.604308059493571	Teff
													1	0	Gm11958									D5_P3_M45_L001	1.93839304354211	-1.54851777287337	Tcyt
													1	0	Hormad2									D6_P5_M45_L001	0.883597003483975	3.11266451148179	Treg
													1	0	Mtmr3									D7_P1_M45_L001	0.271813379788602	1.05181710986283	Teff
													1	0	Nf2									D7_P4_M45_L001	-2.62919820640067	-1.2346997949681	Treg
													1	0	Nipsnap1									D8_P5_M45_L001	-2.26107658240775	0.400176933089763	Treg
													1	0	Thoc5									D9_P1_M45_L001	-1.58320368621329	-1.66956002446029	Tcyt
													1	0	Emid1									E10_P5_M45_L001	0.446524845624173	-2.84961182804915	Tcyt
													1	0	Znrf3									E11_P3_M45_L001	0.301257001424039	-2.2400594446263	Tcyt
													1	0	Rps15a-ps6									E12_P3_M45_L001	-0.350072515940463	-1.96859175892684	Tcyt
													1	0	Gm11969									E2_P3_M45_L001	-3.2689272293804	-2.89287860127303	Tex
													1	0	A730071L15Rik									E3_P4_M45_L001	0.562342392468655	3.83952873019364	Treg
													1	0	Ddx56									E4_P3_M45_L001	-3.60165418479422	-1.92054278584334	Treg
													1	0	Ogdh									E4_P4_M45_L001	1.6617823710682	2.62374108103898	Treg
													1	0	Gm22123									E5_P3_M45_L001	-2.95641769263724	-3.43196208210799	Tex
													1	0	Gm11973									E7_P5_M45_L001	-1.59379543158988	-3.22113425465438	Tcyt
													1	0	Tbrg4									E8_P1_M45_L001	0.885436998868192	-2.0399804803929	Tcyt
													1	0	Gm11998									E8_P3_M45_L001	-2.71324552390555	-2.81497056218001	Tex
													1	0	Fignl1									F10_P5_M45_L001	1.1885214915516	-2.05625254841658	Tcyt
													1	0	Gm28650									F2_P3_M45_L001	2.9600760212185	2.44253318576005	Tmem
													1	0	Peli1									F3_P4_M45_L001	-1.55688799712638	0.839007547179729	Treg
													1	0	2610024D14Rik									F5_P1_M45_L001	-2.89642728660086	-2.23821646900985	Tex
													1	0	Vps54									F5_P5_M45_L001	2.2226658893766	-1.54221303196761	Tcyt
													1	0	Gm12044									G11_P4_M45_L001	-1.36825980041007	-1.72094447346541	Tcyt
													1	0	Xpo1									G12_P3_M45_L001	-0.43493093345145	-2.80951077671859	Tcyt
													1	0	Dnah7a									G12_P4_M45_L001	2.37519276347181	-1.00549561711165	Tcyt
													1	0	Stk17b									G12_P5_M45_L001	0.0700884928943757	-2.45169837208602	Tcyt
													1	0	Ubtd2									G1_P1_M45_L001	0.88023089077493	4.00274371174958	Tmem
													1	0	Efcab9									G4_P4_M45_L001	-2.33415521476248	-2.16479260655257	Tcyt
													1	0	Kcnip1									G6_P1_M45_L001	3.30170928146859	0.924396684447795	Teff
													1	0	Mir7681									G7_P4_M45_L001	-0.509010208582675	-2.68166453572127	Tcyt
													1	0	Dock2									G9_P1_M45_L001	3.55842124130746	3.91832577256349	Tmem
													1	0	Spdl1									G9_P5_M45_L001	3.2788478007557	2.42851083544877	Tmem
													1	0	Hecw2									H10_P5_M45_L001	0.453362928891385	3.79760937956956	Treg
													1	0	F630206G17Rik									H11_P1_M45_L001	-3.68540634009818	-0.617985794266194	Treg
													1	0	Gm12166									H1_P3_M45_L001	2.23812070880255	-1.66833312245223	Tcyt
													1	0	Trim7									H3_P1_M45_L001	5.38865076210519	-1.56816727848861	unknown
													1	0	Gm12185									H3_P3_M45_L001	-1.95027412269095	-3.26928145619246	Tex
													1	0	Olfr1396									H3_P5_M45_L001	-3.28882373664359	-3.37866790028426	Tex
													1	0	Btnl9									H4_P1_M45_L001	2.23154777726328	2.13786142138627	Teff
													1	0	Scgb3a1									H4_P4_M45_L001	1.43950794842263	2.3549386766353	Teff
													1	0	Cnot6									H6_P3_M45_L001	-0.78462518546561	5.84518294600633	unknown
													1	0	Rasgef1c									H7_P5_M45_L001	-2.51611865851859	1.42758243350175	Treg
													1	0	Gm12195									H8_P1_M45_L001	-0.395426405405795	2.34887974528459	Treg
													0	1	Itgb2l									H8_P3_M45_L001	-3.52935375068167	-1.79909236164901	Treg
													0	1	Cdh1									H8_P5_M45_L001	0.606693731808865	-2.12879044743392	Tcyt
													0	1	Tamalin									H9_P3_M45_L001	1.45004527475854	-2.59590441914412	Tcyt
													0	1	Sema4f									H9_P4_M45_L001	-3.71889079902152	-1.43493563862655	Treg
													0	1	Abhd15									A10_P3_MMD7_L001	1.4671795239689	-1.61698157521102	Tcyt
													0	1	Icosl									A10_P4_MMD7_L001	3.05556629803201	0.80994122294572	Teff
													0	1	Cfp									A11_P2_MMD7_L001	3.81681989338418	0.3973540571132	Teff
													0	1	Bbc3									A11_P4_MMD7_L001	3.05116330292245	0.614812782088786	Teff
													0	1	Nr1h3									A12_P2_MMD7_L001	-2.57782520148734	-1.09470660420272	Treg
													0	1	Slc2a3									A2_P3_MMD7_L001	-3.92566360328177	-1.90450198384139	Treg
													0	1	Cacna1e									A4_P4_MMD7_L001	2.19452798571607	0.398034503737956	Teff
													0	1	Spic									A5_P1_MMD7_L001	1.83728479053994	-0.856758663376302	Teff
													0	1	Cd33									A5_P2_MMD7_L001	2.13019113447686	-0.0309625360569656	Teff
													0	1	Aqp1									A6_P4_MMD7_L001	-1.32136358115653	1.14971273211625	Treg
													0	1	Adgre1									A7_P1_MMD7_L001	1.78118296172639	-0.061628887375325	Teff
													0	1	Mapk13									A9_P2_MMD7_L001	1.96188722755929	0.185747554580241	Teff
													0	1	Rasa4									A9_P4_MMD7_L001	-1.01810969207267	1.6406459119716	Treg
													0	1	Slc1a3									B11_P1_MMD7_L001	1.66912178900262	0.394608905593425	Teff
													0	1	Hmox1									B11_P2_MMD7_L001	2.45124456491491	1.09543936518815	Teff
													0	1	Nr1i3									B11_P4_MMD7_L001	2.68283699657937	-0.226502964218587	Teff
													0	1	Ggt5									B12_P4_MMD7_L001	-0.486210001444614	-0.333225319107503	Treg
													0	1	Ggt1									B2_P4_MMD7_L001	1.72885270621797	-0.00908858509871369	Teff
													0	1	Bbs1									B4_P3_MMD7_L001	2.24775239098986	0.530735423842937	Teff
													0	1	Slc4a1									B6_P2_MMD7_L001	1.79067720677873	0.0442485120692551	Teff
													0	1	Hfe									B7_P2_MMD7_L001	0.573738442921842	3.91360925702241	Treg
													0	1	Atp1a2									B9_P1_MMD7_L001	3.48317049648782	3.16100244788316	Tmem
													0	1	Stx1a									B9_P4_MMD7_L001	2.04184805061837	0.325976779738933	Teff
													0	1	Cldn13									C11_P4_MMD7_L001	1.78768529202958	-0.288253376205891	Teff
													0	1	Nav1									C12_P3_MMD7_L001	2.72232799437066	1.04079716471818	Teff
													0	1	Plcd1									C2_P1_MMD7_L001	1.33637373354455	0.0146159437098801	Teff
													0	1	Steap4									C3_P2_MMD7_L001	2.3519314399006	-0.152458736618489	Teff
													0	1	Mertk									C5_P2_MMD7_L001	0.420012342000211	0.358167102614909	Teff
													0	1	Slpi									C5_P4_MMD7_L001	1.50393896009942	0.0905536916652023	Teff
													0	1	Igfbp4									C7_P4_MMD7_L001	1.32454399969598	0.365156104842693	Teff
													0	1	Kitl									C8_P2_MMD7_L001	2.55689297821542	0.440525939742595	Teff
													0	1	Igf1									C8_P3_MMD7_L001	1.69850002434274	0.696821620742351	Teff
													0	1	Cpm									C8_P4_MMD7_L001	1.80260499026796	-0.112228939255208	Teff
													0	1	Irak3									D10_P1_MMD7_L001	1.92934473063966	0.0565251615443527	Teff
													0	1	Prss57									D11_P2_MMD7_L001	1.68705283310434	-0.452907631119221	Teff
													0	1	Adi1									D12_P4_MMD7_L001	2.17304420676252	-0.431814262588948	Teff
													0	1	Rflnb									D2_P4_MMD7_L001	1.94971950557252	-0.83917577000472	Teff
													0	1	Cacnb1									D3_P1_MMD7_L001	-0.740121735071933	1.88192479876664	Treg
													0	1	Entpd5									D4_P1_MMD7_L001	2.19866451453587	0.648655345717937	Teff
													0	1	Gcnt2									D4_P3_MMD7_L001	2.1130788123252	0.267202785293132	Teff
													0	1	Iqgap2									D6_P1_MMD7_L001	1.53866319563409	-1.76371867390487	Tcyt
													0	1	Scamp1									D7_P1_MMD7_L001	0.653714286351407	1.62318747309831	Teff
													0	1	Emb									D7_P2_MMD7_L001	-1.72102989051322	0.545859744826823	Treg
													0	1	Nr1d2									D9_P1_MMD7_L001	1.44264178183099	-2.33040053578231	Tcyt
													0	1	Cmbl									D9_P2_MMD7_L001	-0.789422167277133	2.04478328494218	Treg
													0	1	Rai14									D9_P3_MMD7_L001	1.24601827766916	-0.501941749771565	Teff
													0	1	Myo10									E10_P3_MMD7_L001	-0.164527548289096	1.45666473178056	Treg
													0	1	Srl									E10_P4_MMD7_L001	3.17117832806131	0.728185584823161	Teff
													0	1	Cd96									E11_P3_MMD7_L001	2.08589327540418	-0.932459900101155	Tcyt
													0	1	Sidt1									E1_P2_MMD7_L001	-1.83193601462821	1.08581798342851	Treg
													0	1	Ccdc116									E2_P1_MMD7_L001	2.76729195024987	2.56516926554826	Teff
													0	1	App									E2_P2_MMD7_L001	1.60109226610681	0.276972701827556	Teff
													0	1	Slc15a2									E2_P4_MMD7_L001	1.37626742031595	-1.29610163899276	Teff
													0	1	Epb42									E3_P4_MMD7_L001	2.00874334778806	0.170477798263103	Teff
													0	1	Clec4n									E4_P2_MMD7_L001	1.37843261864206	0.664718082229167	Teff
													0	1	Mmp25									E5_P1_MMD7_L001	-2.16207660529593	0.758875301162273	Treg
													0	1	Pla2g7									E5_P4_MMD7_L001	1.77080093529245	-1.17590338917586	Tcyt
													0	1	Rhag									E7_P2_MMD7_L001	1.83883573319932	0.480184486190349	Teff
													0	1	Tspo2									E7_P4_MMD7_L001	-2.96671403739432	0.0585011747279465	Treg
													0	1	Pi16									E8_P4_MMD7_L001	2.48901637103578	0.769967487136394	Teff
													0	1	Hbegf									E9_P3_MMD7_L001	2.36757953670045	-0.274246761520833	Teff
													0	1	Csf1r									F12_P1_MMD7_L001	0.833908425831998	-1.6583419534764	Tcyt
													0	1	Rab3il1									F12_P4_MMD7_L001	1.47146694567224	-1.64774329396102	Tcyt
													0	1	Tnfrsf25									F1_P2_MMD7_L001	-2.71391834113578	-1.04765374394271	Treg
													0	1	Aldh3b1									F1_P4_MMD7_L001	-1.30081189963797	0.224812438766032	Treg
													0	1	Alas2									F2_P2_MMD7_L001	3.0932108035328	2.13736098078874	Tmem
													0	1	Cd63									F2_P4_MMD7_L001	1.8770220151188	0.926383188048869	Teff
													0	1	Aatk									F9_P3_MMD7_L001	1.47790716793557	0.865671088973552	Teff
													0	1	Ifitm1									F9_P4_MMD7_L001	1.24942915346643	1.56990998057511	Teff
													0	1	Alox5									G10_P1_MMD7_L001	2.34370570834895	-0.679633686264485	Teff
													0	1	Sdc3									G11_P2_MMD7_L001	1.99091564323922	-0.375538894852132	Teff
													0	1	Itgb1									G12_P1_MMD7_L001	3.21041934397241	0.670139720717937	Teff
													0	1	Pard3									G12_P4_MMD7_L001	2.39309402015229	-0.640899250229329	Teff
													0	1	Hk3									G2_P1_MMD7_L001	1.65937511827966	1.149083545486	Teff
													0	1	Snca									G3_P3_MMD7_L001	1.96842642333528	0.806434085647136	Teff
													0	1	Slc40a1									G4_P1_MMD7_L001	1.97253422644159	0.198160102645427	Teff
													0	1	Chst10									G4_P2_MMD7_L001	2.11851596292278	0.27813666133073	Teff
													0	1	Slc11a1									G4_P3_MMD7_L001	1.64580689575692	-0.957686969955891	Teff
													0	1	Cxcr2									G4_P4_MMD7_L001	1.653397726083	-0.0867849084934891	Teff
													0	1	Tnfrsf11a									G5_P4_MMD7_L001	1.58970122244378	-0.964366504868001	Tcyt
													0	1	Slc45a3									G6_P1_MMD7_L001	2.11437072064897	0.117325237075359	Teff
													0	1	Ncf2									G6_P3_MMD7_L001	1.72850875761529	0.925490310470134	Teff
													0	1	Atf3									G7_P4_MMD7_L001	-2.61646617743949	-1.2677899095616	Treg
													0	1	Lcn2									G9_P2_MMD7_L001	1.53344790842553	0.675674846450359	Teff
													0	1	Fcnb									H10_P4_MMD7_L001	2.1425780525448	-0.517240116318196	Teff
													0	1	Fcna									H12_P1_MMD7_L001	1.74547775294801	0.345051696578532	Teff
													0	1	Dhrs9									H12_P4_MMD7_L001	-0.306992901301181	1.8194412496486	Teff
													0	1	Siglec1									H1_P3_MMD7_L001	0.397150026822293	0.172104289809734	Teff
													0	1	Mal									H2_P2_MMD7_L001	3.2941043248417	0.526640823165446	Teff
													0	1	Il1b									H2_P4_MMD7_L001	2.02748003807088	-0.768600055893391	Teff
													0	1	Acss2									H5_P2_MMD7_L001	2.04229185190221	-0.73461968632552	Teff
													0	1	Notch2									H5_P4_MMD7_L001	-3.0787474045513	-0.590694019516438	Treg
													0	1	Vcam1									H6_P1_MMD7_L001	2.28537300061604	0.27449028758195	Teff
													0	1	Prss12									H6_P3_MMD7_L001	1.7712769081833	0.972971847335368	Teff
													0	1	Lmna									H6_P4_MMD7_L001	1.26572768595239	0.255486419478923	Teff
													0	1	Hemgn									H7_P1_MMD7_L001	-3.29427493903617	0.190064838210612	Treg
													0	1	Fam219a									H8_P2_MMD7_L001	2.37425649371167	0.506056716720134	Teff
													0	1	Hacd4									A3_P3_M53_L001	3.17521541025659	1.5077273157039	Teff
													0	1	Plpp3									A4_P4_M53_L001	2.71485154535791	1.29008429316667	Teff
													0	1	Lrp8									A5_P3_M53_L001	-1.54205883834342	-2.42161853047225	Treg
													0	1	Rhd									A8_P2_M53_L001	-3.58640970084647	-1.79085881443831	Treg
													0	1	Csf3r									B10_P4_M53_L001	0.00851308014413155	3.24217896727708	Treg
													0	1	Sytl1									B11_P1_M53_L001	0.355268227124417	3.49730699328569	Treg
													0	1	Klhl7									B11_P4_M53_L001	2.55363090541383	3.14955382613328	Tmem
													0	1	Abcg3									B1_P1_M53_L001	-0.494244230723178	5.16635485557702	Treg
													0	1	Aldh2									B1_P3_M53_L001	-1.30707515571097	1.93958680895951	Treg
													0	1	Clec4e									B5_P2_M53_L001	2.85870795156976	0.985861947814494	Teff
													0	1	Clec4d									B6_P1_M53_L001	-3.53740991446952	-0.391305992325276	Treg
													0	1	Emp1									B8_P2_M53_L001	-2.6461621651409	-3.26786048146102	Tex
													0	1	Furin									B8_P3_M53_L001	3.30074010994455	1.69867747096208	Teff
													0	1	Fchsd2									B8_P4_M53_L001	2.93471949007531	4.22576706675676	Treg
													0	1	Il4ra									B9_P2_M53_L001	3.03886430170556	2.55432002810624	Tmem
													0	1	Dkkl1									C10_P2_M53_L001	-3.56684936377982	-1.22579343052718	Treg
													0	1	Tsc22d3									C11_P2_M53_L001	3.18387250807306	-0.391752311905354	Teff
													0	1	Rrad									C11_P4_M53_L001	-1.73712409827689	-2.28226000996444	Treg
													0	1	Nxpe2									C12_P1_M53_L001	1.4688719978573	2.71100275782731	Treg
													0	1	Cryab									C1_P2_M53_L001	2.61884837057611	2.65570800570634	Tmem
													0	1	Ltf									C1_P3_M53_L001	-2.21237863395194	-1.05861384602401	Treg
													0	1	Vipr1									C2_P1_M53_L001	-1.61839188430289	-2.24229247303817	Tex
													0	1	Trf									C2_P4_M53_L001	0.371169077420438	-2.39715630741927	Tcyt
													0	1	Cish									C3_P2_M53_L001	-1.71442617270926	-1.45243270130965	Treg
													0	1	Oas3									C4_P3_M53_L001	-3.82495178077201	-2.55408723088118	Tex
													0	1	Oas2									C5_P1_M53_L001	2.64761106874963	1.74669902590898	Teff
													0	1	Lmo2									C7_P1_M53_L001	3.76239656116983	2.68149345187333	Tmem
													0	1	Card10									C8_P4_M53_L001	-2.03625167701224	1.38722842005876	Treg
													0	1	Myo6									D10_P3_M53_L001	-0.660316360926425	1.82039110926774	Treg
													0	1	Dnah17									D11_P3_M53_L001	-3.40868200156668	-1.72886473866317	Tex
													0	1	Cd226									D12_P1_M53_L001	2.5908624401333	3.12365203169969	Tmem
													0	1	Cd300a									D2_P2_M53_L001	2.42637440767309	2.46312229899552	Teff
													0	1	Stab2									D2_P3_M53_L001	-0.626740826105868	1.33751409320024	Treg
													0	1	Tgfbi									D4_P2_M53_L001	2.91327195074579	2.0245205667415	Teff
													0	1	Cdcp1									D5_P1_M53_L001	-3.42580093238333	0.150105884353191	Treg
													0	1	Prkx									D7_P3_M53_L001	3.74953292515298	2.1008030679622	Tmem
													0	1	H1f2									D8_P2_M53_L001	1.77933003213426	3.44458143977311	Tmem
													0	1	P2ry14									D9_P4_M53_L001	3.36873446609994	2.07547228602555	Tmem
													0	1	Dennd3									E11_P1_M53_L001	3.38376830723306	3.33816485671189	Tmem
													0	1	C1qa									E11_P3_M53_L001	1.38216822054406	3.15526359347489	Tmem
													0	1	C1qc									E12_P4_M53_L001	3.14713423159143	3.38319461611894	Tmem
													0	1	Tspan15									E3_P4_M53_L001	-3.28069223258475	-3.20418174000594	Tex
													0	1	Lrg1									E5_P3_M53_L001	2.63874872233888	-1.34315354557845	Teff
													0	1	Sirpa									E7_P2_M53_L001	-3.14776243064383	-3.67937857838485	Tex
													0	1	Rara									E7_P3_M53_L001	0.239606367612088	3.24875407485154	Treg
													0	1	Dennd4c									E8_P4_M53_L001	3.14991151001474	1.84146611956742	Teff
													0	1	Prkab2									F1_P3_M53_L001	-0.977542294001376	-0.483433315475911	Treg
													0	1	Slc22a23									F2_P1_M53_L001	3.08446745779535	2.75972049502519	Tmem
													0	1	Sema6c									F4_P3_M53_L001	-2.71106494758109	-2.74539906712386	Tex
													0	1	Dusp10									F6_P2_M53_L001	-3.62719310615042	-2.39408833714339	Tex
													0	1	Dse									G10_P2_M53_L001	-0.91299523208121	-3.26679045887801	Tcyt
													0	1	Dtx4									G11_P4_M53_L001	-0.305816544031894	1.81910460261491	Treg
													0	1	Lrp1									G12_P2_M53_L001	-3.80526174399832	-1.00396210881087	Treg
													0	1	Rundc3b									G5_P4_M53_L001	-2.80122388694266	0.356860091964275	Treg
													0	1	Cyp2s1									G6_P4_M53_L001	-1.9310070404766	-1.14299685688826	Treg
													0	1	Chil3									G7_P3_M53_L001	3.14450572636148	1.29035609034684	Teff
													0	1	Gpr161									G7_P4_M53_L001	-2.70631183478812	-3.01422793598983	Treg
													0	1	Trem3									G8_P3_M53_L001	-3.24093402717093	-0.962170669754475	Treg
													0	1	Tbc1d22b									G9_P4_M53_L001	2.68010603096505	1.97971575526384	Teff
													0	1	Grk3									H10_P4_M53_L001	3.12562655117532	0.889603784362346	Teff
													0	1	Itga1									H11_P4_M53_L001	-2.61472429130057	0.215893676559001	Treg
													0	1	Specc1									H12_P2_M53_L001	-2.93103231284598	-3.06199128361556	Tex
													0	1	A530064D06Rik									H1_P3_M53_L001	1.1515718569996	-0.165068695267171	Teff
													0	1	Il36g									H3_P3_M53_L001	1.18663583900949	1.72161906031755	Teff
													0	1	9530080O11Rik									H4_P1_M53_L001	1.47459994461557	3.51951616076615	Tmem
													0	1	Nxpe4									H4_P2_M53_L001	-3.36218751761893	-0.94493634434554	Treg
													0	1	Gm4779									H5_P1_M53_L001	1.53734724428674	3.41834168700364	Tmem
													0	1	S1pr5									H6_P3_M53_L001	-3.31081642005423	-0.938427517136067	Treg
													0	1	Nyap1									H7_P1_M53_L001	2.75231372025033	2.15663855342057	Teff
													0	1	Kcnk13									H8_P1_M53_L001	2.90011893417856	2.42223994998124	Tmem
													0	1	Hcar2									H8_P4_M53_L001	-2.4728599915264	-1.85343606205794	Treg
													0	1	Fpr1									H9_P4_M53_L001	3.77744125034829	3.11724918154863	Tmem
													0	1	Plekha7									A11_P1_M79_L001	1.31002335455438	-0.268201420029134	Teff
													0	1	Slc16a5									A12_P3_M79_L001	-0.999695194697177	-2.24497277470443	Treg
													0	1	Plaur									A3_P4_M79_L001	-3.15534318778495	-3.39056498738143	Tex
													0	1	Hs3st2									A4_P2_M79_L001	-0.897529734110629	-1.70573193760726	Treg
													0	1	Lrrc75b									A4_P4_M79_L001	2.66831927206537	-0.223397800644368	Teff
													0	1	Ltb4r1									A6_P4_M79_L001	-0.574320209955966	0.0201815870204269	Treg
													0	1	Cd24a									A7_P4_M79_L001	2.82258241083642	-0.647357532700032	Teff
													0	1	Ptgs1									B12_P1_M79_L001	1.33361338284036	-2.03365285130355	Tcyt
													0	1	Nxpe5									B1_P3_M79_L001	1.64029942657968	-2.07365996571395	Tcyt
													0	1	Fbxo30									B3_P3_M79_L001	-2.03211988303641	-1.14475304814193	Treg
													0	1	Dip2c									B4_P2_M79_L001	-1.09785593841056	-1.93742329808089	Treg
													0	1	Fam171b									B5_P1_M79_L001	-3.76224387977103	-2.65965087147567	Tex
													0	1	Jaml									B5_P4_M79_L001	-1.95220722053031	-0.0714746210179031	Tcyt
													0	1	Rapgef4									B7_P4_M79_L001	-1.47089375350455	-0.712172577103108	Treg
													0	1	C5ar1									C11_P1_M79_L001	1.30150817539712	-1.77603013249251	Tcyt
													0	1	Fut4									C11_P2_M79_L001	-1.39735854957083	-1.19367654057357	Treg
													0	1	Mmp12									C12_P3_M79_L001	-2.69989360663871	-0.0896120760044754	Treg
													0	1	Tdrp									C1_P2_M79_L001	-2.1254102120159	-2.30614764424178	Treg
													0	1	Tacstd2									C2_P3_M79_L001	-2.66013778541068	-3.68674571247908	Treg
													0	1	Wfdc21									C3_P4_M79_L001	1.42980115320703	-2.17730338307235	Tcyt
													0	1	Gypa									C5_P1_M79_L001	-0.461516989207065	1.06898300913957	Teff
													0	1	Cd177									C7_P3_M79_L001	-1.13556445929984	-2.41841466160628	Treg
[truncated: 1,384 more rows]

## Sheet: Figure 4
B	HP1g	Control						WT						HP1g KO
	BM	51.75	55.5	48.5
	Tconv							0.33	0.515	2.63	0.486667	0.0345	0.8575	0.89	1.415	0.62	0.753333	1.615	0.4775
	Tconv + Treg 1:1							4.25	3.82	3.4425	0.84	0.26425	5.45	25.16	31.2	16.1	28.4333	27.95	28.4333
	Tconv + Treg 1:3							23.624	25.41	11.8167				36.9	33.35	30.675
	Tconv + Treg 1:5							31.536	32.32	21.625				47.48	51.775	40.075
D	SUV39H1	Control								WT							SUV39H1 KO
	BM	47.5	47	48.9	47.9	50.1	52.9	58.1	50.5
	Tconv									0	4.92	3.88	0.071	2.07			0	0	5	0.21
	Tconv + Treg 2:1									0	4.35	0					41.9	21.1	18.5
	Tconv + Treg 1:1									21.2	19.3	6.74	5.39	5.88	2.99	25.7	41.5	26	13.1	31.3	31.3	44.3	27.5	28.8
	Tconv + Treg 1:3									32.4	37.7	37.1	40.7	31.7	8.71	40.6	42.5	42.6	39.4	44.2	46.3	44.5	56.4	48.6

## Sheet: Figure 5
B	IFNg	WT			HP1g KO
	Tconv	27.95	28.15	29.2	29.8	27.6	37.8
	Tconv + Treg 1:1	17.6	17.425	24.05	6.23	5.95	16.7
	Tconv + Treg 1:5	8.848	6.062	17.55	2.098	1.665	9.325
C	IL-17A	WT			HP1g KO
	Tconv	4.895	5.155	2.76	0.41	3.58	1.41
	Tconv + Treg 1:1	3.806	3.235	1.4475	2.29	1.505	0.813333
	Tconv + Treg 1:5	5	1.172	1.6625	5.348	1.2875	6.29
D	Anergic	WT			HP1g KO
	Tconv	0.48	0.7	0.59	0.52	0.38	0.56
	Tconv + Treg 1:1	8.59	1.32	4.1	42.22	22.48	14.7
	Tconv + Treg 1:5	36.1	26.6	22.63	60.92	25.65	40.58
	IFNg				IL-2				TNF
E	Tconv	Non-Anergic	Anergic		Tconv	Non-Anergic	Anergic		Tconv	Non-Anergic	Anergic
	55.5	6.25	6.77		39.6	15.9	25.6		60.6	16.5	27.8
	37.6	5.84	4.11		33.8	22.2	19.2		53.5	30.4	20.5
	33.2	17	12.8		36.5	30.2	12.8		51	34	14.9
	42.9	1.82	3.05		27.9	12.3	8.76		51	20.7	11.4
	46.9	3.05	5.62		37.8	21	18.8		57.2	31.9	24.4
G	PD-1				TIGIT				LAG3
	Tconv	Non-Anergic	Anergic		Tconv	Non-Anergic	Anergic		Tconv	Non-Anergic	Anergic
	16.9	21.6	67.7		6.3	19.3	32.3		17.9	18.2	56.4
	17.8	30.4	69.4		6.48	31.9	44.7		14.5	32.7	58.9
	18.4	17	55.3		8	15.1	31.9		16.7	14.2	61.7
	16.9	13.6	44.6		9.43	27.8	35		17.7	19.1	46.8
	13.4	24.1	58.8		3.78	23.7	35		14.9	26.4	51.2
H	PD-1+ TIGIT+ LAG3+
	Tconv	Non-Anergic	Anergic
	2.03	3.38	20.4
	2.68	2.32	23.7
	2.67	1.75	18.9
	2.99	3.03	23.8
	1.37	2.27	20.4
I	Foxp3+	WT			HP1g KO
	Tconv	0.17	1.06	0.28	0.26	0.46	0.76
	Tconv + Treg 1:1	5.71	1.72	2.4	9.08	3.95	2.94
	Tconv + Treg 1:5	7.59	6.74	7.08	13.48	9.63	16.78
J	Foxp3+	WT			HP1g KO
	Non-Anergic	6.83	7.17	6.8	8.72	7.89	12.3
	Anergic	8.48	3.74	11.57	17.06	15.29	19.74

## Sheet: Figure 6
A	Gene ID	cluster	scaled mean exp Naive WT	scaled mean exp Naive KO	scaled mean exp Tcon WT	scaled mean exp Tconv KO	scaled mean exp Tconv+Treg WT	scaled mean exp Tconv+Treg KO	B	cell	condition	value	D	ONTOLOGY	ID	Description	GeneRatio	BgRatio	pvalue	p.adjust	qvalue	geneID	Count	I	PD-1+			PD-1 Geomean
	ENSMUSG00000000125	2	-0.199174870111183	-0.378962192714172	-0.749113602980786	-0.255631371455564	-0.42046670628542	2.00334874354712		Naive	WT	58.8793209554298		BP	GO:1903038	negative regulation of leukocyte cell-cell adhesion	11/301	126/13713	0.000102688973147254	0.0187766060668588	0.0173595741607139	Tnfsf4/Ctla4/Prnp/Lag3/Pawr/Zc3h12d/Casp3/Ido1/Havcr2/Tigit/Twsg1	11		WT	HP1g KO		WT	HP1g KO
	ENSMUSG00000000392	2	-0.389846233563461	-0.414454038211136	-0.390775036469749	-0.423632818466883	-0.422305360072032	2.04101348678326		Naive	WT	25.8706856424527		BP	GO:0050868	negative regulation of T cell activation	11/301	117/13713	5.22122188712718e-05	0.0161248735947444	0.0149079624935079	Tnfsf4/Ctla4/Prnp/Lag3/Pawr/Zc3h12d/Casp3/Ido1/Havcr2/Tigit/Twsg1	11		69.5	89.8		709	1389
	ENSMUSG00000000394	2	-0.411872688496391	-0.411896544197428	-0.41124320501051	-0.395911398937782	-0.410278477400868	2.04120231404298		Naive	WT	0		BP	GO:0051250	negative regulation of lymphocyte activation	12/301	149/13713	0.000109314245007526	0.0187766060668588	0.0173595741607139	Il10/Tnfsf4/Ctla4/Prnp/Lag3/Pawr/Zc3h12d/Casp3/Ido1/Havcr2/Tigit/Twsg1	12		69.8	92.8		705	1682
	ENSMUSG00000000555	3	0.772605435563527	1.68729406805747	-0.67193290368296	-0.640065048594672	-0.708307557344958	-0.439593993998407		Naive	WT	134.607292585896		BP	GO:0007162	negative regulation of cell adhesion	17/301	249/13713	3.62070390426352e-05	0.0160999386366459	0.0148849093254985	Il10/Tnfsf4/Ctla4/Prnp/Ptpn11/Lag3/Pawr/Zc3h12d/Casp3/Ido1/Ubash3b/Coro2b/Havcr2/Tigit/Dscam/Epcam/Twsg1	17		61.3	80.9		616	1284
	ENSMUSG00000000753	2	-0.803964388631508	-0.824290614229724	-0.505199955108909	1.12250465755106	-0.40225065896429	1.41320095938337		Naive	WT	856.891807350346		BP	GO:0022408	negative regulation of cell-cell adhesion	14/301	176/13713	3.39155171631711e-05	0.0160999386366459	0.0148849093254985	Il10/Tnfsf4/Ctla4/Prnp/Lag3/Pawr/Zc3h12d/Casp3/Ido1/Ubash3b/Havcr2/Tigit/Epcam/Twsg1	14		54.4	65.3		430	733
	ENSMUSG00000000982	2	-0.521237770083554	-0.521374718147721	-0.445598924628443	-0.120969636025547	-0.409607917287299	2.01878896617256		Naive	WT	28.8016940559765		BP	GO:0042098	T cell proliferation	15/301	213/13713	7.32930661048852e-05	0.0181082735323136	0.0167416793102738	Tnfsf4/Ctla4/Mapk8ip1/Prnp/Il21/Tnfrsf9/Tnfrsf4/Zbtb32/Pawr/Zc3h12d/Casp3/Sh3rf1/Ido1/Havcr2/Twsg1	15		65.8	79.2		359	818
	ENSMUSG00000001300	2	-0.50170022122678	-0.263835998093357	-0.347346414522099	-0.475418503509782	-0.444934762831347	2.03323590018336		Naive	WT	143.693841270096		BP	GO:0002695	negative regulation of leukocyte activation	15/301	172/13713	5.87030998688466e-06	0.00725178960379819	0.00670451193238933	Il10/Tnfsf4/Ctla4/Zbtb46/Prnp/Cst7/Lag3/Pawr/Zc3h12d/Casp3/Ido1/Havcr2/Tigit/Cd200/Twsg1	15		59.9	81.8		365	891
	ENSMUSG00000001507	2	-0.916332153404531	-0.291648058351325	-0.0503381732756822	0.491200364511094	-0.946333849373355	1.7134518698938		Naive	WT	32.0154135609622		BP	GO:0050866	negative regulation of cell activation	16/301	188/13713	3.93791199324503e-06	0.00725178960379819	0.00670451193238933	Il10/Tnfsf4/Ctla4/Zbtb46/Prnp/Cst7/Lag3/Pawr/Zc3h12d/Casp3/Ido1/Ubash3b/Havcr2/Tigit/Cd200/Twsg1	16		60.5	83.9			793
	ENSMUSG00000001665	2	-1.04049106130303	-1.05183227239211	0.251272039336558	0.502050280297516	-0.224751482784276	1.56375249684534		Naive	WT	4.06475705605675		BP	GO:0002683	negative regulation of immune system process	21/301	369/13713	6.68799353071984e-05	0.0177040743034627	0.016367984167288	Il10/Tnfsf4/Ctla4/Pdcd1/Zbtb46/Prnp/Cst7/Sh2d1a/Tnfrsf4/Lag3/Cebpa/Pawr/Zc3h12d/Casp3/Ido1/Ubash3b/Havcr2/Tigit/Cd200/Twsg1/Tjp2	21			81.4
	ENSMUSG00000002324	1	0.0371490612737989	0.708348388669109	-1.0522031019203	0.252962298201069	-1.26237171391843	1.31611506769475		Naive	WT	0.783306593793259		BP	GO:0050672	negative regulation of lymphocyte proliferation	9/301	83/13713	8.30797304475675e-05	0.0181113812375697	0.0167445524833952	Il10/Ctla4/Prnp/Pawr/Zc3h12d/Casp3/Ido1/Havcr2/Twsg1	9
	ENSMUSG00000002365	2	-0.0409969447080393	-0.0329321609876967	-0.844231733038281	-0.33496199865099	-0.674812766716958	1.92793560410196		Naive	WT	70.0583715262763		BP	GO:0032945	negative regulation of mononuclear cell proliferation	9/301	83/13713	8.30797304475675e-05	0.0181113812375697	0.0167445524833952	Il10/Ctla4/Prnp/Pawr/Zc3h12d/Casp3/Ido1/Havcr2/Twsg1	9
	ENSMUSG00000002489	2	-0.993901232068732	-0.973606271351466	-0.0245328420704665	0.253372671821043	0.00678848777202132	1.7318791858976		Naive	WT	10.3784609407062		BP	GO:0070664	negative regulation of leukocyte proliferation	9/301	86/13713	0.000109748393827006	0.0187766060668588	0.0173595741607139	Il10/Ctla4/Prnp/Pawr/Zc3h12d/Casp3/Ido1/Havcr2/Twsg1	9
	ENSMUSG00000002565	2	-0.623634068188286	-0.614146221829301	-0.351664116756764	-0.164119865355073	-0.25144837179812	2.00501264392754		Naive	WT	18.5017197676564		BP	GO:0034330	cell junction organization	27/301	527/13713	3.90986097490051e-05	0.0160999386366459	0.0148849093254985	Il10/Cacna1s/Ajm1/Prnp/Cldn34c1/Gpm6b/Arhgef9/Nfia/Ptpn11/Ppfibp1/Cttn/Ppfibp2/Palld/Efnb2/Gjb2/Arhgap22/Kirrel3/Coro2b/Itgb4/Cdk5r1/Chrnb1/Itga3/Grhl1/Etv5/Ptprs/Synpo/Tjp2	27	K	LAG3+			LAG3 Geomean
	ENSMUSG00000003585	2	-0.897800646949146	-0.650456781938247	-0.417265917155065	0.457612709452201	-0.306809144657363	1.81471978124762		Naive	WT	1818.15826160727		BP	GO:0048013	ephrin receptor signaling pathway	6/301	24/13713	1.02612545168539e-05	0.00760564184789214	0.00703165967418096	Chn1/Efna4/Ptpn11/Efnb2/Cdk5r1/Tiam1	6		WT	HP1g KO		WT	HP1g KO
	ENSMUSG00000003948	2	-0.397882129267901	-0.347706241630825	-0.804824693697316	0.0501506578687487	-0.463363473211198	1.96362587993849		Naive	WT	114.856862537992		BP	GO:0061564	axon development	21/301	369/13713	6.68799353071984e-05	0.0177040743034627	0.016367984167288	Lamc2/Sema4c/Map2/Chn1/Ccdc141/Dclk1/Efna4/Lpar3/Ptpn11/Cttn/Casp3/Efnb2/Sema7a/Cdk5r1/Wnt3/Crppa/Matn2/Tiam1/Dscam/Ptprs/Tiam2	21		16.5	17.2		167	178
	ENSMUSG00000004085	2	-0.728015570200278	-0.712769853737143	-0.136566751650277	0.363106879307558	-0.632687732910898	1.84693302919104		Naive	WT	4.79282280903193		BP	GO:0007409	axonogenesis	20/301	331/13713	4.35500808720592e-05	0.0161248735947444	0.0149079624935079	Lamc2/Sema4c/Map2/Chn1/Ccdc141/Dclk1/Efna4/Lpar3/Ptpn11/Cttn/Efnb2/Sema7a/Cdk5r1/Wnt3/Crppa/Matn2/Tiam1/Dscam/Ptprs/Tiam2	20		17.6	17.8		170	180
	ENSMUSG00000004105	2	-0.552406608059954	-0.550744750169383	-0.471578164604067	-0.105327094514998	-0.331883010200689	2.01193962754909		Naive	WT	28.9844071048354		BP	GO:0051241	negative regulation of multicellular organismal process	36/301	815/13713	4.82413125058605e-05	0.0161248735947444	0.0149079624935079	Plcl1/Il10/Tnfsf4/Ctla4/Sema4c/Map2/Pdcd1/Il1r2/Zbtb46/Prnp/Spred1/Thbd/Rnf128/Casz1/Hes5/Tnfrsf4/Ptpn11/Ncf1/Lag3/Cebpa/Ascl2/Pawr/Ido1/Ubash3b/Sema7a/Serpinf1/Stc2/Havcr2/Wnt3/Cd83/Vdr/Tigit/Cd200/Ptprs/Twsg1/Tjp2	36		20.4	31.2		167	208
	ENSMUSG00000004383	1	-0.70767530430025	-0.7575848312243	-0.298991957929599	1.8332139111591	-0.520697725744889	0.451735908039935		Naive	WT	168.101831862168		BP	GO:0045595	regulation of cell differentiation	50/301	1239/13713	1.68548720509345e-05	0.0104106926367939	0.00962501903961259	Il10/Bend6/Tnfsf4/Ctla4/Sema4c/Map2/Zbtb46/Spred1/Il21/Slc9b2/Lpar3/Tox/Casz1/Hes5/Ptpn11/Lag3/Sh3gl3/Ntf5/Cebpa/Ascl2/Pawr/Nmrk2/Sh3rf1/Efnb2/Cd109/Ubash3b/Sema7a/Serpinf1/Hap1/Wnt3/Mmd/Ccl3/Cd83/Akap6/Grhl1/Scin/Vdr/Cela1/Tiam1/Dscam/Etv5/Ptprs/Twsg1/Tiam2/Atat1/Pkdcc/Glp1r/Fbn2/Lox/Tjp2	50		23.9	35.1		127	158
	ENSMUSG00000004939	2	-0.402538406972036	-0.498250361500522	-0.302311803653875	-0.357805827930167	-0.474950634635856	2.03585703469246		Naive	WT	251.514373287401		BP	GO:0098609	cell-cell adhesion	32/301	632/13713	9.2650068105859e-06	0.00760564184789214	0.00703165967418096	Il10/Tnfsf4/Ctla4/Ccdc141/Prnp/Il21/Lag3/Dlg2/Ttyh1/Pawr/Zc3h12d/Fat1/Casp3/Palld/Ido1/Efnb2/Kirrel3/Ubash3b/Icam5/Havcr2/Cdk5r1/Plek/Itga3/Cd83/Tigit/Cd200/Dscam/Epcam/Ptprs/Twsg1/Pcdhga4/Tjp2	32		21.8	37.7		123	164
	ENSMUSG00000005225	2	-0.596560527221581	-0.698362524409565	-0.523738997378438	0.90809645979585	-0.694260322910393	1.60482591212413		Naive	WT	0.829798216929449		BP	GO:0007155	cell adhesion	47/301	1002/13713	5.48532411634433e-07	0.00203286111751721	0.00187944526302114	Lamc2/Il10/Tnfsf4/Ctla4/Fap/Ccdc141/Prnp/Cldn34c1/Gpm6b/Il21/Hes5/Spp1/Ptpn11/Igfbp7/Lag3/Cttn/Dlg2/Ttyh1/Pawr/Zc3h12d/Fat1/Casp3/Palld/Ido1/Efnb2/Kirrel3/Ubash3b/Izumo1r/Icam5/Coro2b/Itgb4/Havcr2/Cdk5r1/Plek/Itga3/Cd83/Hapln1/Tiam1/Tigit/Cd200/Dscam/Epcam/Ptprs/Twsg1/Pcdhga4/Pcdhgb2/Tjp2	47		22.3	45.2		124	188
	ENSMUSG00000005533	1	0.0506451832625263	0.357914915962162	-1.15912560431127	-0.370830719807185	-0.613925155332714	1.73532138022648		Naive	WT	1.91253437251419													21.3	36.9		99	162
	ENSMUSG00000005640	2	-0.579134130414292	-0.579134130414292	-0.479706920832021	-0.0453396281902033	-0.315982118343489	1.9992969281943		Naive	WT	240.201164425317	E	gene name	cluster 2 gene	Differentially accessible gene										33.3			122
	ENSMUSG00000005696	2	-0.392441371126184	-0.823643356098149	-0.591266496952875	0.130405464061544	-0.255813690161093	1.93275945027676		Naive	WT	16.9338596138106		Sgpp2	1	0
	ENSMUSG00000005803	3	1.39288664863313	1.14383202712475	-0.774709026181435	-0.733790818747854	-0.719383689036631	-0.308835141791963		Naive	WT	0		Sccpdh	1	1
	ENSMUSG00000005883	2	-0.878186010343174	-0.946667470088831	-0.204767148932673	0.261958327270895	-0.0271417559824088	1.79480405807619		Naive	WT	1.11722511735327		Lamc2	1	1
	ENSMUSG00000006310	2	-0.748941341208374	-0.739565107695674	-0.356107473916006	0.24995126102158	-0.305249199170081	1.89991186096855		Naive	WT	6.49766389976774		Rgs16	1	0								M	Control	DMSO	Chaetocin
	ENSMUSG00000006464	1	1.04002426841778	0.496786435687274	-0.684896000941009	-0.884522241815587	-1.08359599980305	1.11620353845459		Naive	WT	760.457751834133		Coq8a	1	1									21.3	47.8	76.5
	ENSMUSG00000006567	2	-0.0939666746440214	-0.0157745514839171	-0.514884781912423	-0.624115085770104	-0.709162034055113	1.95790312786558		Naive	WT	44.4186249771701		1700019D03Rik	1	0									44.8	47.9	74.2
	ENSMUSG00000006930	2	-0.555207619477291	-0.538544225734755	-0.429048528804976	-0.310438829665265	-0.188114918351293	2.02135412203358		Naive	WT	740.700291056139		Plcl1	1	1									43.9	44.1	74.5
	ENSMUSG00000009248	2	-0.451626701441714	-0.448347878438404	-0.373688298403779	-0.386131171224661	-0.380230888587408	2.04002493809597		Naive	WT	618.641488789123		Sec16b	1	1									26.6	45	74.3
	ENSMUSG00000010175	4	-0.919904099903305	-0.893379114407006	0.275327165167945	0.975368285678686	-0.76039929971261	1.32298706317629		Naive	WT	874.452868373919		Gm26686	1	1									43.4	47.7	65.8
	ENSMUSG00000010651	2	-0.434802102599371	-0.752215912047117	-0.502660825398594	0.473745858121629	-0.622636776036997	1.83856975796045		Naive	WT	827.584761075342		Il10	1	1									41.8	43.8	69.6
	ENSMUSG00000013089	2	-0.921454283439288	-0.675824709198307	-0.319507147149649	0.330357597867566	-0.2614383370375	1.84786687895718		Naive	WT	138.580349565131		Bend6	1	0									44.3	40.6	74
	ENSMUSG00000013236	2	-1.10381016486688	-0.944817409139684	-0.04722232472247	0.593616848030795	-0.0873225612277945	1.58955561192603		Naive	WT	55.6019039018864		Tnfsf4	1	1									45.2	50.7	74.3
	ENSMUSG00000013921	2	-0.89839931104132	-0.896069759380139	-0.297678311633017	0.307502460268364	-0.00608968715722624	1.79073460894334		Naive	WT	0.748817632024735		Ica1l	1	0									47.7	44.2	75.5
	ENSMUSG00000014453	1	-0.0787286075805511	1.22184108382567	-0.853674408467776	-0.590462454381615	-0.939944689351124	1.24096907595539		Naive	WT	25.0366386177864		Ctla4	1	0									41.2
	ENSMUSG00000015222	2	-0.397482152530458	-0.484472915869033	-0.41705141812303	-0.324520409887655	-0.415047205223834	2.03857410163401		Naive	WT	1.78506216447329		Gm16565	1	0									38.4
	ENSMUSG00000015340	2	-0.802251697659168	-0.79594877085388	-0.490666851527163	0.533997976805456	-0.219596078182656	1.77446542141741		Naive	WT	33.1306322008889		Sema4c	1	0									51.9
	ENSMUSG00000015396	2	-0.551652291442801	-0.52383817545286	-0.363982675764041	-0.323740968383397	-0.26502272599627	2.02823683703937		Naive	WT	20.4599862521395		Map2	1	1									59
	ENSMUSG00000015745	2	-0.581658453723521	-0.610599485919333	-0.559162836502418	-0.102946832006126	-0.132589985461698	1.9869575936131		Naive	WT	5.69035198323915		Pdcd1	1	1									40.4
	ENSMUSG00000015944	3	0.659815604867983	1.55652546979156	-1.01056430436474	-0.227657695648156	-1.03240340989623	0.0542843352495851		Naive	WT	33.2833566979244		Ikzf2	1	1
	ENSMUSG00000015950	2	-0.944742165806834	-0.940415568120184	-0.141615998443286	0.67242078199443	-0.280356825333459	1.63470977570933		Naive	WT	18.3170002413709		Cacna1s	1	1
	ENSMUSG00000015968	2	-0.509895814517745	-0.492478740100518	-0.476434133802674	-0.205534124371229	-0.343098991709476	2.02744180450164		Naive	WT	2.23445023470654		Il1r2	1	0
	ENSMUSG00000015970	3	0.680372113075858	1.44667585635666	-0.654143165269893	-1.05746664358218	-0.844817714251992	0.429379553671546		Naive	WT	5.76008941794344		Phlpp1	1	1								N	Control	DMSO	Chaetocin
	ENSMUSG00000016487	2	-0.997820527664457	-0.840986710748066	-0.0964186503089752	0.120782692538515	0.00524918280237877	1.80919401338061		Naive	WT	13.9963238590483		Steap3	1	1									1.93	11.8	17.3
	ENSMUSG00000016529	2	-0.524713872835773	-0.524137456599583	-0.465942292677717	-0.13194156039928	-0.37236985946506	2.01910504197741		Naive	WT	57.575426491423		Gm37759	1	0									10.2	12.8	17.5
	ENSMUSG00000017453	2	-0.258279388551152	-0.358915398928174	-0.680290313133336	0.0298658260644516	-0.696106770540543	1.96372604508875		Naive	WT	119.917176536624		Gcg	1	1									9.96	8.34	15.9
	ENSMUSG00000017466	1	0.215974201006627	0.289038635787807	-1.21898620949861	-0.576254921029887	-0.408325498671951	1.69855379240601		Naive	WT	0		Fap	1	1									2.83	9.76	17
	ENSMUSG00000018427	3	0.519012885209184	0.847951782766623	-1.29200656685317	-0.551086400643473	-0.743077310611513	1.21920561013235		Naive	WT	169.107307877759		Ifih1	1	1									9.78	12.8	12.9
	ENSMUSG00000018451	2	-1.06007475867769	-1.06525823678579	-0.0607920645577873	0.525504406670494	0.0945164148822713	1.56610423846849		Naive	WT	481.142181865959		Optn	1	1									11.6	8.86	17.1
	ENSMUSG00000018648	2	-0.772336350063437	-0.773104722169228	-0.330925595851681	-0.00344370957733535	-0.0422960415243767	1.92210641918606		Naive	WT	0.783306593793259		Usp6nl	1	1									4.35	7.61	13.6
	ENSMUSG00000018930	2	-0.603055611470604	-0.603052100759084	-0.343437030985505	-0.0695355078151256	-0.381920633911358	2.00100088494168		Naive	WT	1.49763526404947		Itih5	1	0									6.36	8.28	15.8
	ENSMUSG00000019817	2	-0.512041847417979	-0.518876307596706	-0.425764815076047	-0.291102922855329	-0.282650647747547	2.03043654069361		Naive	WT	12.2930017906469		Cdk5rap1	1	0									7.39	8.22	19.5
	ENSMUSG00000019832	1	0.470371164364975	0.420147340350256	-1.27568001087987	0.457993473385238	-1.21167285352938	1.13884088630878		Naive	WT	725.313503882803		Slc27a4	1	0									6.79
	ENSMUSG00000019982	3	0.515838282784197	1.40258271927061	-1.11250361762659	-0.665548578627517	-0.803737969809884	0.663369164009182		Naive	WT	0		Ggt7	1	0									10.4
	ENSMUSG00000020083	2	-0.873881165581516	-0.880568795433899	-0.280544430667267	0.722193658927608	-0.343334239509241	1.65613497226432		Naive	WT	695.515899012708		Zbtb46	1	0									12.5
	ENSMUSG00000020120	2	-1.02811484608895	-1.02475166788989	-0.0582494215210886	0.650816130940914	-0.106411957779393	1.5667117623384		Naive	WT	441.921867642229		Map3k20	1	0
	ENSMUSG00000020142	2	-0.160203601531557	-0.120127651764611	-0.634567856697581	-0.454896329183845	-0.62126600400853	1.99106144318612		Naive	WT	181.365512447371		Pkn3	1	0
	ENSMUSG00000020303	2	-1.10654550772598	-1.04746303762511	0.732326921793547	0.892896332572085	-0.511817603426672	1.04060289441213		Naive	WT	77.2343561121972		Chn1	1	1
	ENSMUSG00000020397	2	-0.369719411465607	-0.915134491971455	-0.30297291487954	0.0204009800584487	-0.379303794429263	1.94672963268742		Naive	WT	6.06951516367608		Ier5l	1	0
	ENSMUSG00000020399	2	-0.769423271430151	-0.767720299553806	-0.282757481388527	0.378493523937701	-0.409905894014959	1.85131342244974		Naive	WT	169.666495229387		Cstad	1	0
	ENSMUSG00000020432	3	0.656140241882932	1.13984634774435	-1.1946750097923	-0.511063329518132	-0.933303106944376	0.843054856627531		Naive	WT	22.9111510423815		Mapk8ip1	1	0
	ENSMUSG00000020607	2	-0.477431258692025	-0.4697157675937	-0.459411550972144	-0.217380318867255	-0.407564181142903	2.03150307726803		Naive	WT	3589.05771454173		Ccdc141	1	0
	ENSMUSG00000020656	2	-0.709548026658003	-0.692861107936406	-0.362118823318467	-0.154998212454228	-0.044985698231291	1.96451186859839		Naive	WT	28.2338550514594		Tox2	1	1
	ENSMUSG00000020713	1	-0.854484163055002	0.429745510253637	-0.854484163055002	0.649398997472498	-0.854484163055002	1.48430798143887		Naive	WT	48.5431232839899		Kcnip3	1	1
	ENSMUSG00000020734	2	-0.492737942699355	-0.40180891160139	-0.330924491946288	-0.345109335088179	-0.466465547586071	2.03704622892128		Naive	WT	65.3880126063812		Ajm1	1	0
	ENSMUSG00000020758	2	-0.468944850522155	-0.477989236946564	-0.284884531560652	-0.294180002574207	-0.505775698750119	2.0317743203537		Naive	WT	10.9100765621035		Angptl2	1	1
	ENSMUSG00000020823	2	-0.91151339636704	-0.410845908114241	-0.342081267944341	0.257940172071533	-0.485798695723456	1.89229909607755		Naive	WT	931.983751426877		Pbx3	1	1
	ENSMUSG00000020865	2	-0.831862033675391	-0.832009603532654	-0.157810862813345	0.00776005345312012	-0.0793561112044361	1.89327855777271		Naive	WT	16.6344300520191		Prnp	1	0
	ENSMUSG00000020902	3	0.588009565790774	0.860619823563128	-0.913920158466735	-0.815801315226413	-0.948786333166898	1.22987841750614		Naive	WT	66.3455188842353		Tshz2	1	1
	ENSMUSG00000021136	1	1.22699764929864	0.402997168073914	-1.04548979286573	0.425878798430729	-1.38474027806775	0.374356455130201		Naive	WT	0		Spo11	1	1
	ENSMUSG00000021375	2	-0.953471604509284	-0.744939573029976	-0.065483181387013	0.181753936613821	-0.268894465956108	1.85103488826856		Naive	WT	0.414899108464724		Spred1	1	0
	ENSMUSG00000021477	3	0.928791713349725	1.15830440678859	-1.00064149936506	-0.835352151336823	-0.855295711351603	0.60419324191517		Naive	WT	0		Slc24a3	1	1
	ENSMUSG00000021613	2	-0.44258096357896	-0.44258096357896	-0.44258096357896	-0.305878161648549	-0.404755262224067	2.0383763146095		Naive	WT	4.34218777253941		Thbd	1	0
	ENSMUSG00000021643	1	0.839364331057534	0.193141252851078	-0.714585513947489	-0.746179452199591	-1.03066842410454	1.45892780634301		Naive	WT	7.74035474773541		Gm14139	1	1
	ENSMUSG00000021703	2	-0.705407670149849	-0.529773687786143	-0.560348947157419	0.271015332675615	-0.393646198129575	1.91816117054737		Naive	WT	185.993233957024		Cst7	1	0
	ENSMUSG00000021756	3	0.815282717290665	1.55089337606749	-0.895995807575603	-0.771671393720708	-0.728596813643933	0.0300879215820889		Naive	WT	0		Ninl	1	0
	ENSMUSG00000021879	2	-1.02953136281886	-0.812656355313978	0.320707278238263	0.259787601466354	-0.444648270609825	1.70634110903805		Naive	WT	15.6526668492214		Sdcbp2	1	1
	ENSMUSG00000022132	3	1.4727629367026	0.98943262024649	-0.872944762830562	-0.732674049879188	-0.733482360069791	-0.123094384169545		Naive	WT	34.7200037449515		Gtdc1	1	1
	ENSMUSG00000022324	2	-0.705113365934649	-0.696645524785601	-0.474402236090901	0.122703273751415	-0.181590344236452	1.93504819729619		Naive	WT	1.57861584895418		Neb	1	1
	ENSMUSG00000022330	2	-0.819891703100832	-0.816780142197893	-0.237374528841765	0.463364592695172	-0.388867233342486	1.7995490147878		Naive	WT	284.141993164365		2500004C02Rik	1	0
	ENSMUSG00000022474	2	-0.540458351820347	-0.719455902599598	-0.489811851282262	0.34133416581001	-0.48787772399648	1.89626966388868		Naive	WT	17.5219630422852		Gm11454	1	1
	ENSMUSG00000022479	2	-0.737459546585048	-0.714465884012695	-0.114438269955323	-0.0558570952203923	-0.332059674739337	1.95428047051279		Naive	WT	0		Maged2	1	1
	ENSMUSG00000022508	1	-0.0329474736566383	0.162611867548658	-0.783875811198953	-0.540788815661478	-0.697016247952209	1.89201648092062		Naive	WT	36.7447542204532		Cldn34c1	1	1
	ENSMUSG00000022574	2	-0.86765669708572	-0.879382177741149	-0.264294835700992	0.492613958535879	-0.242659017689561	1.76137876968154		Naive	WT	677.122649744719		Sh2d1a	1	0
	ENSMUSG00000022661	2	-0.379501596706471	-0.548177793098876	-0.698372941634634	0.00611050329795019	-0.363828851244698	1.98377067938673		Naive	WT	127.100391317892		Renbp	1	0
	ENSMUSG00000022803	2	-0.950226057792695	-0.976184630416843	-0.198845836218466	0.776635176670608	-0.217889520134001	1.5665108678914		Naive	WT	4557.56565595885		Rnf128	1	0
	ENSMUSG00000022824	2	-0.584968311888539	-0.624191142061408	-0.204615249678732	0.00740059324036743	-0.569080851712972	1.97545496210128		Naive	WT	122.263550364376		Gpm6b	1	1
	ENSMUSG00000022861	2	-0.68449204842272	-0.0137976522486785	-0.757415063762927	0.0826589404004421	-0.539882967728205	1.91292879176209		Naive	WT	2061.86451769101		Cybb	1	1
	ENSMUSG00000023031	2	-0.880989504586399	-0.877236075970087	-0.201205476350238	0.228219347412294	-0.0995883366032307	1.83080004609766		Naive	WT	0		Dynlt3	1	0
	ENSMUSG00000023800	2	-0.354323816251923	-0.165978306536426	-0.487476597289193	-0.650305220831636	-0.356654943663852	2.01473888457303		Naive	WT	770.658338073709		Arhgef9	1	1
	ENSMUSG00000023827	2	-0.9405345108047	-0.986216189630366	-0.0271753979335999	0.278659026813074	-0.0737179949993907	1.74898506655498		Naive	WT	24.3867874611222		Rtl8c	1	0
	ENSMUSG00000023960	1	0.6708735971846	0.530465103213578	-0.396737467792398	-0.488233878560426	-1.54070280907762	1.22433545503226		Naive	WT	249.087798839779		Gm37240	1	0
	ENSMUSG00000024027	2	-0.57745118382569	-0.555881311790733	-0.253639376554166	-0.0380950368095912	-0.567379449733601	1.99244635871378		Naive	WT	136.104440394853		Il21	1	0
	ENSMUSG00000024032	2	-0.595351479323811	-0.595351479323811	-0.00142480496812336	-0.269446478822165	-0.524284622554296	1.98585886499221		Naive	WT	6.46241542683198		Gm12534	1	0
	ENSMUSG00000024063	1	0.334526759966031	-0.110371919223959	-0.906347195961169	-0.167267697923148	-0.929093258236769	1.77855331137901		Naive	WT	25.7789493624396		Fhip1a	1	1
	ENSMUSG00000024098	2	-0.621446360553262	-0.510452785190334	-0.608469116316291	0.148174751529364	-0.36440138455601	1.95659489508653		Naive	WT	0		Glt28d2	1	0
	ENSMUSG00000024114	2	-0.860513655192288	-0.95850914439936	-0.285663440588451	0.256498563801407	0.0622694618659672	1.78591821451273		Naive	WT	92.5923658656474		Plekho1	1	0
	ENSMUSG00000024228	2	-0.31528378982821	-0.074734123215192	-0.272926438649621	-0.071228461888731	-1.14055143896329	1.87472425254505		Naive	WT	456.196828276285		Insrr	1	0
	ENSMUSG00000024247	2	-0.546269454889109	-0.543567894200859	-0.477769737789314	-0.139872691815398	-0.30827382345054	2.01575360214522		Naive	WT	0.829798216929449		Slc9b2	1	0
	ENSMUSG00000024426	2	-0.892337425301775	-0.9452999691845	0.175793092606874	0.242854865719075	-0.342525880693113	1.76151531685344		Naive	WT	503.066248607265		Slc22a15	1	1
	ENSMUSG00000024502	2	-0.62959229335197	-0.62542725555161	-0.48198640093832	0.360477128050427	-0.516472872294403	1.89300169408588		Naive	WT	311.476974510566		Dclk1	1	1
	ENSMUSG00000024528	2	0.404929316542694	0.0598272414511597	-1.01990262406533	-0.618491293046702	-0.579587720945414	1.75322508006359		Naive	WT	2.91428994319423		Snx16	1	1
	ENSMUSG00000024529	2	-0.455047697572807	0.0562064934790134	-0.619622419298815	-0.338593708461792	-0.619622419298815	1.97667975115322		Naive	WT	1.17495989068989		Efna4	1	0
	ENSMUSG00000024538	3	1.46807357105184	0.698289807091869	-0.889514100588382	-0.917595283281762	-0.753823470499098	0.39456947622553		Naive	WT	0		Lpar3	1	1
	ENSMUSG00000024548	2	-0.675938142964605	-0.682447228987355	-0.462814300293985	0.0666523646748498	-0.199646878335367	1.95419418590646		Naive	WT	3.07549160183641		A930002I21Rik	1	0
	ENSMUSG00000024561	4	-0.947685135506848	-0.270418949674218	-0.600941356054615	1.31235614268141	-0.699805468571926	1.2064947671262		Naive	WT	1859.90282272419		Marcksl1	1	0
	ENSMUSG00000024598	2	-0.482798913126739	-0.489076371905786	-0.349137135747273	-0.437300263392816	-0.27599505585786	2.03430774003047		Naive	WT	1095.63353487351		Ccdc28b	1	1
	ENSMUSG00000024673	3	0.333434332761845	1.83900547369971	-0.725806331867353	-0.681655502599683	-0.716282117305086	-0.0486958546894354		Naive	WT	0		Tox	1	1
	ENSMUSG00000024697	2	-0.536104574453635	-0.546764937465624	-0.259773782457098	-0.233988477376669	-0.446293989946703	2.02292576169973		Naive	WT	0.829798216929449		Casz1	1	0
	ENSMUSG00000024754	2	-1.12629750558349	-1.07021467231508	0.0667245230580996	0.509828098055307	0.099492920764619	1.52046663602055		Naive	WT	51.6916057642164		Tnfsf8	1	1
	ENSMUSG00000024772	2	-0.970739903278157	-0.960424555708644	-0.0096169631677285	0.117120978996586	0.0578483138946906	1.76581212926325		Naive	WT	38.4681048599282		8030451A03Rik	1	0
	ENSMUSG00000024812	2	-1.03648689567788	-1.02092578620729	-0.169003560297204	0.61974439363383	0.0352008701164203	1.57147097843212		Naive	WT	5.03327063122753		Tnfrsf9	1	0
	ENSMUSG00000025151	1	0.403641864013842	0.842916866720793	-0.785131390856827	-0.65797685514576	-1.13822912481458	1.33477864008253		Naive	WT	34.5565235528076		Hes5	1	0
	ENSMUSG00000025268	2	-0.605091163527675	-0.595532423300056	-0.58852785275526	-0.0964898508683144	-0.0929662425322374	1.97860753298354		Naive	WT	2220.00946005938		Tnfrsf4	1	0
	ENSMUSG00000025279	2	-0.610510842352831	-0.611789695148078	-0.474809029862125	0.295284212749786	-0.515186894423443	1.91701224903669		Naive	WT	14.6521582448006		Nfia	1	1
	ENSMUSG00000025330	2	-0.414649315869692	-0.440874368400763	-0.400316083119458	-0.375501160191086	-0.409442803917156	2.04078373149815		Naive	WT	42.6825483683515		Ak4	1	0
	ENSMUSG00000025656	2	-0.512468818398816	-0.481019404417027	-0.660605077565695	0.095282809545755	-0.413400918062338	1.97221140889812		Naive	WT	55.8790625622938		Padi4	1	1
	ENSMUSG00000025780	2	-0.591647252474272	-0.415601548278253	-0.472403684044991	0.338058310322256	-0.749839424114607	1.89143359858987		Naive	WT	112.669935493664		Tnfrsf8	1	1
	ENSMUSG00000025885	1	-0.221446199550775	-0.307999693380218	-0.979755126181591	1.40158204939606	-0.927504557584937	1.03512352730146		Naive	WT	5.77209207931111		Zfp992	1	0
	ENSMUSG00000025997	2	-0.709684367075582	-0.708871923552	-0.508537413755166	0.343254612358714	-0.295081265929293	1.87892035795333		Naive	WT	223.932765944767		E130308A19Rik	1	1
	ENSMUSG00000026011	2	-0.880023396543741	-0.894166566237336	-0.325815071415188	0.0903203655999719	0.201009170463742	1.80867549813255		Naive	WT	3.1452290365407		Enho	1	0
	ENSMUSG00000026018	2	-0.971710800077944	-0.911084866324252	-0.291415151919671	0.739254236838917	-0.167036456038796	1.60199303752174		Naive	WT	256.662703121135		Decr1	1	0
	ENSMUSG00000026073	2	-0.71747242869191	-0.717114415679538	-0.162603209432812	-0.10599979416501	-0.26260358608838	1.96579343405765		Naive	WT	0.391653296896629		Tdrd7	1	0
	ENSMUSG00000026121	2	-0.800929268618435	-0.706851948645215	-0.371698428198889	0.197131241633847	-0.223415884804646	1.90576428863334		Naive	WT	211.182304561904		9630013D21Rik	1	0
	ENSMUSG00000026285	2	-0.659405998160395	-0.657606742769599	-0.450926507856162	0.0604618016027389	-0.257118409480239	1.96459585666366		Naive	WT	119.127342601592		Spp1	1	1
	ENSMUSG00000026389	2	-0.520510585805529	-0.152347525629866	-0.489733184813391	-0.268374832934222	-0.582623881465792	2.0135900106488		Naive	WT	313.910949124711		Gm42793	1	0
	ENSMUSG00000026407	2	-0.585789855439641	-0.591251624682905	-0.479979645195032	0.0272971359778483	-0.357346610362742	1.98707059970247		Naive	WT	84.2188784315773		Ociad2	1	1
	ENSMUSG00000026475	2	-0.591999541098725	-0.580555023501676	-0.429581234809186	-0.275155167608747	-0.131431924214119	2.00872289123245		Naive	WT	0		Abcb9	1	0
	ENSMUSG00000026479	2	-0.729864644130712	-0.721465063992044	-0.0894742469703333	0.0617553031025244	-0.452359465923451	1.93140811791402		Naive	WT	528.78598978631		Pitpnm2	1	1
	ENSMUSG00000026489	2	-0.452036950997617	-0.40581881495797	-0.470511668970723	-0.316638750636055	-0.393290820685999	2.03829700624836		Naive	WT	0.391653296896629		Gm42500	1	0
	ENSMUSG00000026576	3	1.49154941525233	1.06452819053058	-0.677468356861554	-0.667173453975856	-0.651477806507448	-0.559957988438055		Naive	WT	0.333918523560011		Tmprss11e	1	1
	ENSMUSG00000026589	2	-0.514140648846185	-0.241264123036423	-0.278899093513076	-0.208540114055044	-0.754050066330033	1.99689404578076		Naive	WT	250.218776789175		Adgrd1	1	0
	ENSMUSG00000026672	2	-1.01909654852892	-1.02098255626902	-0.162366045418981	0.520931228700681	0.0637240680490099	1.61778985346723		Naive	WT	0.391653296896629		Adamts3	1	0
	ENSMUSG00000026700	2	-0.814150020194943	-0.464702854258641	-0.384737933513282	-0.273599096518157	-0.0368847580802479	1.97407466256527		Naive	WT	0.333918523560011		Vsig10	1	0
	ENSMUSG00000026785	2	-0.654417217612307	-0.568444967641807	-0.539052722695464	0.10750815327268	-0.308125149615204	1.9625319042921		Naive	WT	1619.33920272842		Rasgef1b	1	1
	ENSMUSG00000026896	2	-0.765944444864875	-0.806630282029068	-0.259543407984485	0.254162405434061	-0.30320875955202	1.88116448899639		Naive	WT	6.15174271484007		Ptpn11	1	1
	ENSMUSG00000026950	2	-0.594924913606004	-0.675938064995003	0.156001839918163	-0.369006110496868	-0.467971121500873	1.95183837068058		Naive	WT	164.316353258062		Bend4	1	1
	ENSMUSG00000027035	3	1.15331775924222	1.37612123204666	-0.827627334421282	-0.604857015217704	-0.797148533944729	-0.299806107705162		Naive	WT	78.3403176254831		Clip2	1	0
	ENSMUSG00000027223	2	-0.875963003798042	-0.793395644951136	-0.227771785449696	0.292363447749727	-0.241220180188876	1.84598716663802		Naive	WT	92.160943232003		Adap1	1	0
	ENSMUSG00000027230	1	0.829447362634399	0.335226667857061	-1.10781775807234	-0.304239987934575	-1.06987813329146	1.31726184880692		Naive	WT	24.7984331259011		Ncf1	1	0
	ENSMUSG00000027351	2	-0.597786429409345	0.346451808588212	-0.751897735805713	0.186085047623174	-0.930974742678225	1.7481220516819		Naive	WT	1.80830797604139		Igfbp7	1	0
	ENSMUSG00000027456	2	-0.843929363320695	-0.893173348463836	-0.3024755978061	0.158957123184893	0.0445154934003	1.83610569300544		Naive	WT	331.481394518234		Igkc	1	1
	ENSMUSG00000027487	2	0.572955185981733	-0.18615247702325	-1.19916506731074	0.0541772279296496	-0.82687493714381	1.58506006756642		Naive	WT	2.36192244274744		Lag3	1	1
	ENSMUSG00000027534	2	-0.665120530283349	-0.731849963552138	-0.617360134799368	0.77696300803341	-0.447070838972757	1.6844384595742		Naive	WT	0		Ptms	1	0
	ENSMUSG00000027583	2	-0.601996791063099	-0.70392691837425	-0.204050467605257	-0.167219669003399	-0.31595886763829	1.99315271368429		Naive	WT	23.3957875855506		Vwde	1	0
	ENSMUSG00000027603	2	-0.89903600384392	-0.442123329460489	-0.495791830837091	0.222764691936831	-0.287901876744372	1.90208834894904		Naive	WT	35.5565447021363		Ppfibp1	1	1
	ENSMUSG00000027718	2	-0.585337635693294	-0.58495811551436	-0.50912194213227	0.0326832218653685	-0.338326205023139	1.98506067649769		Naive	WT	10.7256290918932		Jazf1	1	0
	ENSMUSG00000027797	2	-0.710305480931764	-0.708250961189794	-0.618305937276655	0.729293892093118	-0.400921215733974	1.70848970303907		Naive	WT	0.667837047120021		Plekha8	1	0
	ENSMUSG00000027890	1	0.727301221535218	0.394979581082902	-0.760039574770873	-0.364657883347873	-1.3412494213918	1.34366607689242		Naive	WT	0.806552405361354		Rasgef1a	1	0
	ENSMUSG00000028040	2	0.417398468085197	-0.175609862146627	-1.03285357722823	0.0496253348903839	-0.942829598854946	1.68426923525423		Naive	WT	61.7386421138812		Dgki	1	1
	ENSMUSG00000028223	2	-0.210034681312988	-0.838164672448086	-0.548663820955341	-0.139017358974818	-0.233505824971866	1.9693863586631		Naive	WT	9.07602884197545		Vamp5	1	0
	ENSMUSG00000028362	2	-0.7971263883915	-0.849078274408213	-0.400811913166485	-0.0495955856547075	0.247477005764803	1.8491351558561		Naive	WT	71.2258291655436		Ica1	1	1
	ENSMUSG00000028412	3	0.967342863034525	1.51298380432755	-0.792172347140979	-0.741715188347277	-0.74669335792417	-0.19974577394965		Naive	WT	0		Hebp1	1	0
	ENSMUSG00000028445	2	-0.613514344654559	-0.624609873372902	-0.282540279036893	-0.218012657087067	-0.269653302587117	2.00833045673854		Naive	WT	0		4930417O13Rik	1	0
	ENSMUSG00000028527	2	0.0965956517030188	-0.35742130133592	-0.606716702756636	-0.35875931289334	-0.731132992354987	1.95743465763786		Naive	WT	0		ENSMUSG00000121037	1	0
	ENSMUSG00000028565	2	-0.768747139582685	-0.909022201179223	-0.197671850991054	0.445049303573774	-0.36242944373694	1.79282133191613		Naive	WT	1.95826648448315		Gm30211	1	0
	ENSMUSG00000028602	2	-0.722416378601919	-0.688746969990931	-0.471254302341348	0.149801469142749	-0.196292886169668	1.92890906796112		Naive	WT	175.069907767294		2310001H17Rik	1	0
	ENSMUSG00000028795	2	-0.686288470263882	-0.724768639681621	-0.432602790750067	0.0850899928288129	-0.18444645310632	1.94301636097308		Naive	WT	0.829798216929449		ENSMUSG00000120319	1	0
	ENSMUSG00000028965	2	-0.47797312526376	-0.553419093872625	-0.578678678524901	0.193421327436293	-0.534563016092207	1.9512125863172		Naive	WT	1365.24911862455		Fsd2	1	0
	ENSMUSG00000028977	2	0.0720430215067746	-0.0370015845376293	-0.921064989665274	-0.300936853934022	-0.70075305948906	1.88771346611921		Naive	WT	131.504054762546		Cttn	1	0
	ENSMUSG00000029075	2	-1.02429745681406	-1.01444947062892	0.232085883643849	0.173095699797648	-0.0502851299237759	1.68385047392526		Naive	WT	3.398166975196		Zfp975	1	0
	ENSMUSG00000029153	2	-0.428250096490411	-0.43300194734438	-0.42293841825969	-0.363458808693941	-0.39288360765954	2.04053287844796		Naive	WT	144.795050771228		Sh3gl3	1	1
	ENSMUSG00000029304	2	-0.533229316965448	-0.533305722916614	-0.519222840399629	0.124757372665385	-0.510232090369745	1.97123259798605		Naive	WT	10.4129499024748		Ppfibp2	1	1
	ENSMUSG00000029406	2	-0.334017417611962	0.361055698446338	-0.795885614408995	-0.592173567172376	-0.512757909287344	1.87377881003434		Naive	WT	2.73032992807598		Klc3	1	0
	ENSMUSG00000029408	2	-0.117041749089719	0.303593538116632	-0.438194000506358	-0.367401589303176	-1.1695870660202	1.78863086680283		Naive	WT	1.95826648448315		Dlg2	1	1
	ENSMUSG00000029419	2	-1.02271869501396	-0.67369786519449	-0.245196041352125	0.989473387673515	-0.525857144965443	1.4779963588525		Naive	WT	52.7483301196393		B230206I08Rik	1	1
	ENSMUSG00000029869	3	0.314189365391138	1.59142808762064	-1.11599709366244	-0.510816053207903	-0.7810380353154	0.502233729173958		Naive	WT	9.54990969003607		Pex11a	1	0
	ENSMUSG00000030122	2	-0.661983964284903	-0.716534593837368	-0.435998589265944	0.132333322617722	-0.260243031804594	1.94242685657509		Naive	WT	1.22145151382608		Ttyh1	1	0
	ENSMUSG00000030123	1	-0.353950473484043	1.19564336373264	-0.906330958724215	-0.559552469820059	-0.716450870266897	1.34064140856258		Naive	WT	3.90528981876586		Cox6b2	1	0
	ENSMUSG00000030124	2	-0.608888624784451	-0.60929409806412	-0.501926291460846	0.0808238844216752	-0.332729981974908	1.97201511186265		Naive	WT	41.1956687994104		Ntf5	1	0
	ENSMUSG00000030134	2	-0.618301469750649	-0.600341707107441	-0.538175055985098	-0.0113350859005561	-0.212360564745934	1.98051388348968		Naive	WT	58.9140819732736		Clip3	1	0
	ENSMUSG00000030200	4	-0.682178034787695	-0.456869356697796	-0.475568395660053	0.690083103550919	-0.801882223342335	1.72641490693696		Naive	WT	11.9450741282928		Atp1a3	1	0
	ENSMUSG00000030336	3	1.33289282286242	0.8156396477888	-1.1229236901729	-0.679312215737989	-0.795942522845688	0.449645958105351		Naive	WT	7.06127455041496		Zbtb32	1	1
	ENSMUSG00000030342	3	1.33858501422546	0.693865912318872	-1.17201212360758	-0.629988855476078	-0.797019770704987	0.566569823244307		Naive	WT	0		Gas2	1	1
	ENSMUSG00000030428	2	-0.863881008619362	-1.03680602210796	0.2027793011797	0.452808104585701	-0.416067468537864	1.66116709349979		Naive	WT	3.62986557970971		Cebpa	1	0
	ENSMUSG00000030495	2	-0.515404358201672	-0.515404358201672	-0.214740694434386	-0.357702285255665	-0.425045298564525	2.02829699465792		Naive	WT	665.854608428586		Slc7a10	1	1
	ENSMUSG00000030498	2	-0.925743532961407	-0.941382615178236	-0.230013891029042	0.643073702093191	-0.203878494919665	1.65794483199516		Naive	WT	0.333918523560011		Ascl2	1	0
	ENSMUSG00000030545	2	-0.614937266856868	-0.646147066112888	-0.346448515903795	-0.0835251473516943	-0.30501533590358	1.99607333212883		Naive	WT	8.13325501089131		Ptpn5	1	0
	ENSMUSG00000030638	2	-0.604157350319993	-0.638906052928462	-0.448884344651251	-0.0489821063244697	-0.249239982966507	1.99016983719068		Naive	WT	9.8393430678864		Eea1	1	1
	ENSMUSG00000030854	2	-0.491072223452555	-0.489870112006358	-0.460918633691728	-0.213487656532973	-0.374565854941599	2.02991448062521		Naive	WT	186.027974521001		Pawr	1	0
	ENSMUSG00000031078	2	-0.771070414944095	-0.572558673144812	-0.623556688637677	0.395991192953427	-0.286239636504133	1.85743422027729		Naive	WT	19.2512969108484		Zc3h12d	1	1
	ENSMUSG00000031176	2	-0.695200583760941	-0.977558813248965	-0.304665287902384	0.183303824085186	-0.0582455032467954	1.8523663640739		Naive	WT	15.0903031648335		Stx11	1	1
	ENSMUSG00000031286	2	-0.473787698183053	-0.48643973166666	-0.4591643431946	-0.254516782816551	-0.359353790883315	2.03326234674418		Naive	WT	0		Plagl1	1	0
	ENSMUSG00000031342	2	-0.622920366208145	-0.62867214410983	-0.410319674210316	-0.0188899389153669	-0.307526331160843	1.9883284546045		Naive	WT	20.0923382779782		Phactr2	1	1
	ENSMUSG00000031387	2	-0.710365823822096	-0.503738481275449	-0.660430563082494	0.313765919873099	-0.335189481866706	1.89595843017365		Naive	WT	90.5623350151665		Fam241b	1	1
	ENSMUSG00000031438	2	-0.901335882391164	-0.914877703947883	0.0475658987869319	-0.00847523952139267	-0.0519636877898028	1.82908661486331		Naive	WT	2.64934934317126		Txlnb	1	0
	ENSMUSG00000031442	2	-0.403880819460425	-0.298625853168397	-0.484809250607727	-0.0314257382718373	-0.763401852220406	1.98214351372879		Naive	WT	1165.09997103242		Slc35d3	1	1
	ENSMUSG00000031551	2	-0.810902515612901	-0.810902515612901	-0.284543971701074	0.514282652495538	-0.392658227307208	1.78472457773855		Naive	WT	3.95053447564278		Akap7	1	1
	ENSMUSG00000031628	2	-0.921183832992178	-0.883870237976031	-0.161821694551644	0.211447272779491	-0.0599778517351157	1.81540634447548		Naive	WT	13.4327132084011		Gstt3	1	0
	ENSMUSG00000031642	2	-0.806483554098309	-0.786206280310881	-0.290479164568688	0.326090870589742	-0.30046612853807	1.85754425692621		Naive	WT	12.129034143411		Reep6	1	0
	ENSMUSG00000031932	3	1.11073577950876	1.41287582385972	-0.791870888477733	-0.763533441787966	-0.697753410574385	-0.27045386252839		Naive	WT	191.640388668547		Nmrk2	1	0
	ENSMUSG00000031933	2	0.00578737151447063	-0.420608243287518	-0.857574718767266	-0.286630800269307	-0.40162649880103	1.96065288961065		Naive	WT	954.827253327448		Atcay	1	0
	ENSMUSG00000031937	1	-0.80568659059488	-0.80568659059488	0.630935540925187	0.165254512978157	-0.80568659059488	1.6208697178813		Naive	WT	4.83931443216812		Zfp781	1	0
	ENSMUSG00000031991	2	-0.415894203441228	-0.415894203441228	-0.415894203441228	-0.391937665170275	-0.40152183541744	2.0411421109114		Naive	WT	125.754757242903		Atcayos	1	0
	ENSMUSG00000032020	2	-0.766242006319864	-0.746577081692557	-0.0368315653825847	-0.0553931676469057	-0.329509018358517	1.93455283940043		Naive	WT	95.5616041397175		Gm51802	1	0
	ENSMUSG00000032036	2	-0.435963140668142	-0.423989005454144	-0.390144341456687	-0.399882587538418	-0.390912452340791	2.04089152745818		Naive	WT	73.0895933814198		Fat1	1	1
	ENSMUSG00000032053	2	0.336891696381271	0.568334638135557	-1.07538220980553	-0.724973416607723	-0.666176380378165	1.56130567227459		Naive	WT	4.03276202680677		Mcf2l	1	0
	ENSMUSG00000032122	2	-0.526632607370683	-0.439652972079678	-0.605404082577283	-0.066729885802502	-0.36742139725376	2.00584094508391		Naive	WT	6.04626935210799		Casp3	1	1
	ENSMUSG00000032174	2	-0.847693038743075	-0.80001447976137	-0.337938599292781	0.48344821901689	-0.289374357169419	1.79157225594975		Naive	WT	0		Enpp6	1	1
	ENSMUSG00000032220	4	-1.16288575423806	-1.09046559160491	0.563139927970592	0.401626617507198	-0.113970616153051	1.40255541651823		Naive	WT	1.22145151382608		Zfp612	1	1
	ENSMUSG00000032224	2	-0.519842980641152	-0.519774470365297	-0.399013492710102	-0.143800210379706	-0.439163090037219	2.02159424413348		Naive	WT	595.968153348327		Atp7b	1	0
	ENSMUSG00000032740	3	0.621889166521358	1.10484282991903	-0.913425082413288	-0.889073066519446	-0.901507585836467	0.977273738328814		Naive	WT	26.9294164753021		Sh3rf1	1	1
	ENSMUSG00000032908	2	-0.165716675743228	-0.0819025463211503	-0.657309123269271	-0.309134560074352	-0.753342783926766	1.96740568933477		Naive	WT	0		Palld	1	1
	ENSMUSG00000033083	2	-0.821138437843801	-0.727733633105244	-0.357130393087524	-0.0872188562365375	0.0815913808868778	1.91162993938623		Naive	WT	23.1208508015864		Mef2b	1	0
	ENSMUSG00000033147	2	-0.901132328632738	-0.877739347348258	-0.149927952271785	0.11262208394744	-0.0228037037877656	1.83898124809311		Naive	WT	125.780224930914		Ido1	1	1
	ENSMUSG00000033697	3	0.586898556810703	1.4441667665823	-0.907228872415572	-0.978252563431658	-0.697008570975028	0.551424683429259		Naive	WT	42.1936834713127		Efnb2	1	1
	ENSMUSG00000034066	3	0.737573974418284	1.52328811033929	-0.704055778218785	-0.449450606021969	-1.19584576261835	0.0884900621015317		Naive	WT	1716.5799663231		Gm16675	1	1
	ENSMUSG00000034115	2	-0.797352926599046	-0.857369718026101	-0.200083432151134	0.265028402512703	-0.266990514843404	1.85676818910698		Naive	WT	4184.20274289141		Gjb2	1	0
	ENSMUSG00000034266	2	-0.453635220028826	-0.893397182954917	-0.418486060048756	0.0207642360001804	-0.199632953673566	1.94438718070589		Naive	WT	2.83330935828951		Tbc1d4	1	0
	ENSMUSG00000034275	4	-0.887371494371044	-0.889435230344083	-0.290475421894391	1.23925188827684	-0.439957509248028	1.2679877675807		Naive	WT	6.79834042781851		Dnah12	1	1
	ENSMUSG00000034353	3	1.50911795962191	1.01259120611718	-0.76009218348859	-0.721423249972176	-0.690433151035147	-0.349760581243178		Naive	WT	142.067214775671		Cacna1d	1	1
	ENSMUSG00000034487	2	-1.08501560409249	-1.0725096138413	0.182761206244721	0.474628644820658	-0.0526113304426745	1.55274669731109		Naive	WT	0.391653296896629		Ccdc122	1	0
	ENSMUSG00000034777	4	-1.05365791623243	-1.06082423701837	0.155361578235077	0.640173010069457	-0.195127554807344	1.51407511975362		Naive	WT	17.1265688466107		Trav8n-2	1	0
	ENSMUSG00000034795	2	-0.601340227402252	-0.687665541472047	-0.384816999107146	0.188419046846295	-0.45702895644564	1.94243267758079		Naive	WT	1.49763526404947		Trav7-4	1	0
	ENSMUSG00000034842	3	1.11581443115871	1.29896731340953	-0.875505312656269	-0.753478148488772	-0.85369396050666	0.0678956770834596		Naive	WT	0.391653296896629		Arhgap22	1	0
	ENSMUSG00000034957	2	-0.658650823152348	-0.655600100424306	-0.302242433120719	-0.0283171350087394	-0.33766252720102	1.98247301890713		Naive	WT	5.8743119983574		Abhd4	1	0
	ENSMUSG00000034958	2	-1.04428005957504	-1.00667808326694	-0.0587417079084657	0.42151157681947	0.040985809252458	1.64720246467853		Naive	WT	2080.64531155638		Ptger2	1	0
	ENSMUSG00000035172	2	-0.873919694462872	-0.88330618931422	0.612701208865461	-0.240120320415872	-0.323638407682646	1.70828340301015		Naive	WT	21.6697071606732		Il3ra	1	0
	ENSMUSG00000035504	2	-0.624566116127851	-0.30115189097664	0.127454427368172	-0.437208313869451	-0.71429888090038	1.94977077450615		Naive	WT	109.126546272855		Dnase1l3	1	1
	ENSMUSG00000035506	2	-0.984135602330714	-1.01237874966283	-0.141737990264384	0.841998077048172	-0.199628257759007	1.49588252296876		Naive	WT	0		Pnp2	1	0
	ENSMUSG00000035517	2	-0.0805981534630267	0.501207267433464	-0.0415440126271618	-0.854490211982461	-1.15824612377125	1.63367123441043		Naive	WT	0		Cd109	1	0
	ENSMUSG00000035873	2	-1.04076765162891	-1.04331919728607	-0.210756417712448	0.888696396492256	-0.00596241908803991	1.41210928922322		Naive	WT	1.61310481072271		Kirrel3	1	1
	ENSMUSG00000035954	3	0.313241419496569	0.835921737923925	-0.993097787985834	-0.783681403445236	-0.782951746912086	1.41056778092266		Naive	WT	0.748817632024735		Pou2af1	1	1
	ENSMUSG00000036256	2	-0.81426519124515	-0.805777729659234	-0.299542419469311	0.151697236002896	-0.119111918698424	1.88700002306922		Naive	WT	0.333918523560011		Poglut3	1	0
	ENSMUSG00000036499	2	-0.730184233932723	-0.745250783585848	-0.370138015724016	0.115151797370424	-0.198742233505263	1.92916346937743		Naive	WT	3.61661595208277		Sln	1	0
	ENSMUSG00000036528	2	-1.00817114813984	-0.931616961555444	0.260703894547143	0.309930277839988	-0.319008160575964	1.68816209788412		Naive	WT	1292.32418633539		Hmgn3	1	1
	ENSMUSG00000036699	3	1.12563568100374	1.22930246329244	-0.845086306826663	-0.864752798343483	-0.847770955732992	0.202671916606957		Naive	WT	4.50414894234884		Slc37a2	1	1
	ENSMUSG00000036737	2	-0.913515434570787	-0.3582493483248	-0.358957128748781	0.533423935048153	-0.68052232110976	1.77782029770598		Naive	WT	3.30594324009085		Nrgn	1	0
	ENSMUSG00000036832	2	-0.607888173704366	-0.607888173704366	-0.508502764521836	-0.0675260182244679	-0.197835589064547	1.98964071921958		Naive	WT	829.506530484933		Ubash3b	1	0
	ENSMUSG00000036890	2	0.203604305842098	0.122461590412158	-1.22790362135618	0.440067576459008	-1.02121832301386	1.48298847165678		Naive	WT	0		Izumo1r	1	0
	ENSMUSG00000037759	2	-0.875040526222983	-0.85656431722241	-0.286396803218273	0.0350913936412844	0.139580553185771	1.84332969983661		Naive	WT	10.2065035869557		Sema7a	1	0
	ENSMUSG00000037972	3	1.14829108527003	1.2869431669744	-1.02630684263315	-0.534522204739273	-0.827005703192448	-0.0473995016795623		Naive	WT	45.7298062935827		Icam5	1	0
	ENSMUSG00000037994	2	-0.631264351779488	-0.514883874800987	-0.443555311622497	-0.210023443445761	-0.212800013596393	2.01252699524513		Naive	WT	3.38692382499557		Cxcr5	1	1
	ENSMUSG00000038173	2	-0.512067148943354	-0.501725160023196	-0.418289139800932	-0.204862703131762	-0.39176168017857	2.02870583207781		Naive	WT	27.2525793037537		Scn4b	1	0
	ENSMUSG00000038264	2	-0.889907112313968	-0.880107743967933	-0.399024956277139	0.871902466454529	-0.265968974174391	1.5631063202789		Naive	WT	76.8624593302991		Coro2b	1	1
	ENSMUSG00000038349	2	-1.15773625380947	-0.623666824075259	0.59318623945374	0.121424938989242	-0.547124769728787	1.61391666917053		Naive	WT	4.97553585789091		Prss50	1	0
	ENSMUSG00000038540	1	0.489132895600253	0.81279976713366	-0.942456588571616	-0.872471814257824	-0.820324247642692	1.33331998773822		Naive	WT	10.9898101807489		Fam81a	1	0
	ENSMUSG00000038578	3	0.921695631449908	0.627351549773101	-0.970692820431992	-0.727537152882665	-0.991763278247041	1.14094607033869		Naive	WT	1488.26751546231		Acaa1b	1	1
	ENSMUSG00000038663	2	0.118095133722769	-0.305901348956553	-0.903262669037836	-0.236367104468789	-0.589214943708214	1.91665093244862		Naive	WT	363.391339421007		Oxsr1	1	1
	ENSMUSG00000038665	2	-0.621389008750634	-0.621389008750634	-0.523707745555331	0.22267630292142	-0.392617282684632	1.93642674281981		Naive	WT	1507.90411300454		Scn11a	1	0
	ENSMUSG00000038718	2	-1.08884812676959	-0.987249838665303	-0.0559673274844958	0.558053025997604	-0.0150021841720156	1.5890144510938		Naive	WT	0.333918523560011		Tmem158	1	1
	ENSMUSG00000038729	3	1.07373189888114	1.47750281171701	-0.585031259630361	-0.708237959106055	-0.749365634815823	-0.50859985704591		Naive	WT	10.5391751442564		Mmp10	1	1
	ENSMUSG00000038776	3	1.02551311723639	0.856878828320385	-1.05934925571469	-0.862364051326002	-0.801136441760085	0.840457803243997		Naive	WT	4.50414894234884		Spata19	1	0
	ENSMUSG00000038936	2	-0.541368751080562	-0.543071192002632	-0.42646032354569	-0.24706911166928	-0.266409093519908	2.02437847181807		Naive	WT	63.8014794572952		Serpinf1	1	0
	ENSMUSG00000038954	2	0.0556795176562458	-0.213348103030725	-0.706431757964575	-0.52276547167861	-0.57490348650779	1.96176930152545		Naive	WT	44.33090165201		Itgb4	1	0
	ENSMUSG00000039007	1	-0.373995979161885	0.214070161182991	-0.946169969880205	-0.468212260283916	-0.322038863990485	1.8963469121335		Naive	WT	47.2161984074318		Stc2	1	1
	ENSMUSG00000039046	2	-0.48591501733521	-0.222358730390766	-0.770904036785451	-0.0363716215773274	-0.460909476924099	1.97645888301285		Naive	WT	72.7321931934079		Hap1	1	0
	ENSMUSG00000039166	2	-0.570744943016681	-0.775528062622852	-0.0542914849698012	-0.0759826155477294	-0.481150456966627	1.95769756312369		Naive	WT	6.97029778156909		Sec14l1	1	1
	ENSMUSG00000039178	1	1.10744138220938	0.00924528042330854	-1.29566902673335	0.0208222509525353	-0.941162318083471	1.0993224312316		Naive	WT	15.0200782750371		Fam83g	1	1
	ENSMUSG00000039209	2	-0.418122255711578	-0.163720261008418	-0.678907014824533	0.207298606055216	-0.84068131330197	1.89413223879128		Naive	WT	119.530239048689		Plekhh3	1	0
	ENSMUSG00000039232	2	-1.07513559000653	-1.0725562661972	0.0546859185849622	0.463251713735802	0.0572279834395186	1.57252624044345		Naive	WT	0		Med7	1	0
	ENSMUSG00000039835	3	0.947938720013789	1.53790625629472	-0.753553851267468	-0.770626382105228	-0.717632459610468	-0.244032283325346		Naive	WT	48.0480031017877		Havcr2	1	1
	ENSMUSG00000039891	2	-0.915374619513706	-0.909319981250461	-0.130738274427775	0.39748017303041	-0.207566902459076	1.76551960462061		Naive	WT	17.1892914849844		Pipox	1	0
	ENSMUSG00000039981	2	-0.464313288103757	-0.895497643630547	-0.587484242811082	0.141059115990558	-0.0934303592555339	1.89966641781036		Naive	WT	3.84755504542925		Cdk5r1	1	1
	ENSMUSG00000040276	3	1.29245194382132	1.0161993165848	-0.998973895487528	-0.835109436640598	-0.731724530627187	0.257156602349185		Naive	WT	47.7515549276068		Ccdc57	1	1
	ENSMUSG00000040428	1	1.14717962389618	0.690894578051684	-0.887865062947647	-0.340465329030714	-1.33359169806816	0.72384788809865		Naive	WT	310.091652914296		Wnt3	1	0
	ENSMUSG00000040594	4	-0.734733624023715	-0.73645734788123	-0.369516745608895	1.38636727525208	-0.709853687467014	1.16419412972877		Naive	WT	0		Chrnb1	1	0
	ENSMUSG00000040605	1	-1.01083092279803	-1.00906273664146	0.986440876038982	0.433769407577668	-0.599875396106373	1.19955877192921		Naive	WT	640.558130205496		Dusp14	1	1
	ENSMUSG00000040714	2	-0.614703835175656	0.156094240181471	-0.81601895606237	-0.175713000185126	-0.468409234367234	1.91875078560892		Naive	WT	0		Sec14l2	1	0
	ENSMUSG00000040907	2	-0.764824313193945	-0.791190494896103	-0.338089659930841	0.502722162791777	-0.412021540272669	1.80340384550178		Naive	WT	136.429881756806		Msi2	1	1
	ENSMUSG00000040997	2	-0.96989600559704	-0.935378675196266	-0.198517592379659	0.450358310444501	-0.0607554676425991	1.71418943037106		Naive	WT	0		Smim36	1	0
	ENSMUSG00000041189	2	-0.179645010383684	-0.324303501227182	-0.685151822881859	-0.523998480312078	-0.294796263307644	2.00789507811245		Naive	WT	13.9843211976806		Mmd	1	1
	ENSMUSG00000041272	2	-0.260219008360432	-0.344834896265723	-0.684215335909964	-0.306855864514685	-0.422030915008368	2.01815602005917		Naive	WT	1.47438945248137		Grin2c	1	0
	ENSMUSG00000041362	4	-0.958693432698006	-0.939740206945665	-0.151592252803568	1.14578425170266	-0.400277857056097	1.30451949780067		Naive	WT	0.414899108464724		6330403K07Rik	1	0
	ENSMUSG00000041729	2	-0.666958389614043	-0.683169628364314	-0.563404911265843	0.110238047055988	-0.131050972839923	1.93434585502813		Naive	WT	3331.70438903846		Abcc3	1	1
	ENSMUSG00000041992	2	-0.832447152184609	-0.824126998752853	-0.187904455873725	0.0923051566426558	-0.136079813220714	1.88825326338925		Naive	WT	1.17495989068989		ENSMUSG00000107877	1	0
	ENSMUSG00000042045	2	-0.505800895267833	-0.505800895267833	-0.454459816932189	-0.0343240531969511	-0.505800895267833	2.00618655593264		Naive	WT	1.66959261780005		Plek	1	0
	ENSMUSG00000042182	2	-0.397388327435131	-0.650527152407143	-0.391445815744865	-0.259256605187197	-0.324531273149772	2.02314917392411		Naive	WT	1.90053171114653		Cnrip1	1	0
	ENSMUSG00000042377	2	-0.752166297872735	-0.734896000415964	-0.250701689791581	-0.0735966888758902	-0.139640705036212	1.95100138199238		Naive	WT	0.806552405361354		Slc1a4	1	0
	ENSMUSG00000042500	4	-1.03715453665889	-0.995765410475881	-0.0271872167639321	0.987668681460404	-0.294885744924987	1.36732422736329		Naive	WT	0		Ccl3	1	1
	ENSMUSG00000042770	2	-0.66666907053633	-0.679578712513628	-0.198297428817202	-0.285729849101805	-0.15673193627507	1.98700699724404		Naive	WT	48.5531194679311		Ccl4	1	0
	ENSMUSG00000043079	2	-0.793127067447249	-0.780386685369919	-0.444909248792698	0.106312410978746	0.0274498752396706	1.88466071539145		Naive	WT	3.2727012445816		Itga3	1	0
	ENSMUSG00000043153	2	-0.602762665005948	-0.599436306498291	-0.514257282118546	0.0356590537543216	-0.299575423949025	1.98037262381749		Naive	WT	1.24469732539417		ENSMUSG00000120024	1	0
	ENSMUSG00000043531	2	-0.533401444375974	-0.533401444375974	-0.51134586938043	0.1459256712868	-0.533401444375974	1.96562453122155		Naive	WT	0		Cd83	1	1
	ENSMUSG00000043629	2	-0.537725848923143	-0.530937615586872	-0.486454291460289	-0.0988359407617698	-0.359355403455005	2.01330910018708		Naive	WT	13.4771983541108		6430562O15Rik	1	1
	ENSMUSG00000043635	2	0.382512928406366	0.284731738849418	-0.83211409738131	-0.754136496640739	-0.78331440516941	1.70232033193568		Naive	WT	12.0625501523925		Naip5	1	1
	ENSMUSG00000043733	2	-0.881026758418326	-0.69298796713347	-0.302914190909685	0.159424929024246	-0.178425965910023	1.89592995334726		Naive	WT	0		Kif13a	1	1
	ENSMUSG00000044017	2	-0.228743270248446	-0.675427863850625	-0.47665210118515	0.206953052803649	-0.742061019130766	1.91593120161134		Naive	WT	5.97853839483021		Akr1e1	1	1
	ENSMUSG00000044033	2	-0.687249140708635	-0.539577369999594	-0.683067988219288	0.0782034001995539	-0.105501867401543	1.93719296612951		Naive	WT	0.414899108464724		Hapln1	1	1
	ENSMUSG00000044340	2	-0.860946337149798	-0.626038220346957	-0.195173195609521	-0.107378475174916	-0.157848834666614	1.94738506294781		Naive	WT	7.44293166337043		Serinc5	1	1
	ENSMUSG00000044629	2	-0.895023929677042	-0.935090480846341	-0.204275261559934	0.356734056597713	-0.096128396105482	1.77378401159109		Naive	WT	5.28620856988282		Gm21188	1	0
	ENSMUSG00000044676	2	-0.641479286111358	-0.606353568925102	-0.445742689017691	0.104776273527553	-0.377998228437819	1.96679749896442		Naive	WT	305.305844901595		Gm3604	1	0
	ENSMUSG00000045071	2	-0.56153517676955	-0.36707993424385	-0.641939115682184	0.108295998372589	-0.505199554209181	1.96745778253218		Naive	WT	21.6674286271714		Gm6093	1	0
	ENSMUSG00000045136	3	1.30919374251872	1.1370047089797	-0.965184482192436	-0.578402382342817	-0.851148135713375	-0.0514634512497883		Naive	WT	6.42792646506346		ENSMUSG00000120566	1	0
	ENSMUSG00000045394	2	-0.567122405546919	-0.422438691440648	-0.327954951263166	-0.47417093600799	-0.236069507554538	2.02775649181326		Naive	WT	86.5840747718775		Lratd1	1	1
	ENSMUSG00000045410	2	-0.58393793761543	-0.737902085956046	-0.513244999319595	0.0652985252150924	-0.182992640701529	1.95277913837751		Naive	WT	86.5315794657862		Akap6	1	1
	ENSMUSG00000046152	3	0.883916669921692	1.48256701169979	-0.85660291240666	-0.604653834491234	-0.958377080955653	0.0531501462320612		Naive	WT	6.70411021528685		Batf	1	1
	ENSMUSG00000046169	1	0.642733308860298	0.527954843310744	-1.2517126160785	-0.429689897981374	-0.846079407268709	1.35679376915754		Naive	WT	10.7701142376029		5730507C01Rik	1	1
	ENSMUSG00000046186	2	-0.610696107228329	-0.610696107228329	-0.540519809257608	0.123803984368306	-0.322198026152578	1.96030606549854		Naive	WT	0		Gm5953	1	1
	ENSMUSG00000046352	2	-0.501505334677886	-0.491556379751557	-0.464676331270769	-0.273740704365019	-0.299807133645163	2.03128588371039		Naive	WT	43.6573172286856		Gm46339	1	0
	ENSMUSG00000046480	2	-0.553147925458278	-0.52336844439646	-0.40902234242474	-0.0664205553485819	-0.457736924599507	2.00969619222757		Naive	WT	851.23050991648		Gm5784	1	0
	ENSMUSG00000046546	2	-0.543364749821212	-0.494730129051813	-0.464788291552996	-0.244847028830861	-0.278683858088931	2.02641405734581		Naive	WT	1.72732739113667		2410018L13Rik	1	1
	ENSMUSG00000046618	1	-0.343719449184993	-0.501309653157088	-0.63363788895041	0.366324054696234	-0.762199094222719	1.87454203081898		Naive	WT	121.47975631549		Grhl1	1	1
	ENSMUSG00000046668	2	-0.281575166710948	-0.121361346617674	-0.599164257299333	-0.430272145838645	-0.575325995523084	2.00769891198969		Naive	WT	23.4797495580658		Rapgef5	1	1
	ENSMUSG00000047363	2	-0.315079538913888	-0.518525063725749	-0.598102862375257	-0.306502520489698	-0.286208565668982	2.02441855117357		Naive	WT	13.3749784350645		Crppa	1	0
	ENSMUSG00000047507	2	-0.989736050950439	-0.989461237200503	-0.101152047770491	0.343941171812989	0.0299603564889203	1.70644780761952		Naive	WT	46.6098370324262		Scin	1	1
	ENSMUSG00000047562	2	-0.730593434238414	-0.721694252141564	-0.145252237339323	-0.0499114207707464	-0.308695033956315	1.95614637844636		Naive	WT	13.6736484856887		ENSMUSG00000120341	1	0
	ENSMUSG00000047793	1	-0.461529036270193	1.03642384325315	-0.2681382259214	-0.504569186114812	-1.19854571598505	1.3963583210383		Naive	WT	3.44465859833219		Matn2	1	0
	ENSMUSG00000047880	2	-0.659507244950495	-0.67523660296825	-0.446733851566838	0.0597061833040795	-0.239959640782825	1.96173115696433		Naive	WT	8.00654231401764		Osr2	1	1
	ENSMUSG00000047907	2	-0.569895317955315	-0.566576866652001	-0.51568471776756	0.0529598654890543	-0.385044660717716	1.98424169760354		Naive	WT	0		Gm46519	1	0
	ENSMUSG00000047945	2	-0.887415434481634	-0.686377938685374	-0.332891221521768	0.188029234754597	-0.169827189410181	1.88848254934436		Naive	WT	179.21716443059		Gm35019	1	0
	ENSMUSG00000048001	2	0.00335523738504471	0.751439488722509	-0.993584000086921	-0.7457750126484	-0.604817324646902	1.58938161127467		Naive	WT	16.2515259728044		Vdr	1	0
	ENSMUSG00000048138	2	-0.75954952474668	-0.75954952474668	-0.384474205342732	1.16299359915629	-0.647444272860855	1.38802392854065		Naive	WT	206.446944470134		Cela1	1	0
	ENSMUSG00000048445	2	-0.351300763185209	-0.350081938453411	-0.457173935168289	-0.326367365328785	-0.549050116557446	2.03397411869314		Naive	WT	11.0143029585763		Pmm1	1	0
	ENSMUSG00000048752	2	-0.450987060777738	-0.453239241445313	-0.43887142203377	-0.257572949769774	-0.434808300008266	2.03547897403486		Naive	WT	5.21771810143781		Naprt	1	0
	ENSMUSG00000048895	2	-0.719863142815378	-0.60238631031261	-0.441956267052659	0.0408353434360722	-0.24215632964171	1.96552670638629		Naive	WT	1968.79662000712		Nrbp2	1	0
	ENSMUSG00000049086	3	1.60932534109941	0.769354306712584	-0.912178015707412	-0.506696507782746	-0.846469660767502	-0.113335463554334		Naive	WT	52.2404477649022		2810039B14Rik	1	0
	ENSMUSG00000049321	3	1.14653750055077	1.42436958418058	-0.664158557377411	-0.655576288596641	-0.664446140388405	-0.586726098368896		Naive	WT	572.679891215211		Tiam1	1	0
	ENSMUSG00000049555	3	1.22841391121944	1.27759153667463	-0.8757184054872	-0.660141193008072	-0.789620559045723	-0.180525290353077		Naive	WT	37.7107738631054		Popdc2	1	1
	ENSMUSG00000049723	1	-0.429310728967318	-0.415284046450781	-0.353624164545837	-0.421318351687693	-0.420926632464528	2.04046392411616		Naive	WT	41.1289127523167		Gm49708	1	1
	ENSMUSG00000049985	3	-0.000981887722841579	1.43374045850508	-0.864739700148187	-0.420040309288651	-1.07629409852841	0.92831553718301		Naive	WT	96.9987590957036		Hunk	1	0
	ENSMUSG00000050179	2	-0.158402297125967	-0.602655871471824	-0.773891901290891	-0.00543382082538692	-0.418585819022763	1.95896970973683		Naive	WT	219.731546905561		Tigit	1	0
	ENSMUSG00000050272	2	-0.470309369466416	-0.445721231822581	-0.380418766404555	-0.251306110360439	-0.485982366626473	2.03373784468046		Naive	WT	194.891070613953		Cd200	1	1
	ENSMUSG00000050473	2	-0.628266513304336	-0.576167182698486	-0.389660573587371	-0.120736886890576	-0.290751844167746	2.00558300064851		Naive	WT	0.391653296896629		Dscam	1	0
	ENSMUSG00000051000	2	-0.494542933448306	-0.493219511886425	-0.433193711525337	-0.205047233735059	-0.40365707510397	2.0296604656991		Naive	WT	636.054108690892		Etv5	1	0
	ENSMUSG00000051341	2	-1.1299384796417	-0.63176897876506	-0.283021349719246	0.675410957780918	-0.277190921677495	1.64650877202258		Naive	WT	544.530326849401		Dgkg	1	1
	ENSMUSG00000051811	2	-0.63155242438424	-0.789364698927079	0.183921333172144	-0.0424542046110142	-0.610058853241493	1.88950884799168		Naive	WT	0		Rpl39l	1	0
	ENSMUSG00000051851	2	0.0418905757431702	-0.445709367811042	-0.768552702984157	-0.409632776352803	-0.390045558722128	1.97204983012696		Naive	WT	0		Fam43a	1	1
	ENSMUSG00000051934	1	-0.820042828341413	-0.550310827253042	0.0483929713819474	1.86870104767814	-0.709741442988682	0.163001079523049		Naive	WT	0		Slc12a8	1	1
	ENSMUSG00000052572	2	-0.742129293461837	-0.710891633506962	-0.350720721203442	0.0407441103569027	-0.182722056676458	1.9457195944918		Naive	WT	0.783306593793259		Muc13	1	0
	ENSMUSG00000052942	1	-0.433929855522649	0.41778693159276	-0.792350969271801	0.258145956292511	-1.10164449110901	1.65199242801819		Naive	WT	46.312141891986		Gm52969	1	0
	ENSMUSG00000053310	2	-0.710761085841394	-0.781106262172771	-0.541024600979655	0.9401447962194	-0.481017210844243	1.57376436361866		Naive	WT	76.0223928733533		Gm31814	1	0
	ENSMUSG00000053414	2	-0.473511378797347	-0.263199325509018	-0.473511378797347	-0.372115479364493	-0.452200442401598	2.0345380048698		Naive	WT	0		Epcam	1	0
	ENSMUSG00000053931	3	1.26489922412266	1.31496398181905	-0.680896637883158	-0.656832021263377	-0.667982236490193	-0.574152310304973		Naive	WT	1.6363506222908		Prss41	1	0
	ENSMUSG00000054469	2	-0.7883867897862	-0.611650031216899	-0.579594974793035	0.201538850579873	-0.12262911892076	1.90072206413702		Naive	WT	3.78857330583335		Ptprs	1	0
	ENSMUSG00000054537	2	-0.568641568527272	-0.596030586684848	-0.275966445753444	-0.123755575085412	-0.443824285299901	2.00821846135088		Naive	WT	70.2973003261374		Rab26	1	0
	ENSMUSG00000054612	3	1.22368217185027	0.710039436741364	-1.12817528855529	-0.542384905233256	-0.967301386909815	0.704139972106732		Naive	WT	0.333918523560011		Nudt12	1	0
	ENSMUSG00000054871	2	-0.0437478064949361	0.261299608036217	-0.942904325941617	-0.558804096403157	-0.562900723617915	1.84705734442141		Naive	WT	0.414899108464724		Twsg1	1	1
	ENSMUSG00000055003	1	0.420531116903591	0.152913623730186	-0.637535891066867	-0.227236897467607	-1.32049530703615	1.61182335493685		Naive	WT	2286.30851718343		Tiam2	1	1
	ENSMUSG00000055305	1	-0.284407389134368	-0.627346213397894	-0.548142328395037	0.987002867409103	-1.01637040784684	1.48926347136503		Naive	WT	1.5088784142499		Snx9	1	0
	ENSMUSG00000056413	2	-1.00614119067567	-1.00779895873308	-0.0610556486621812	0.417896707977807	-0.014263309398689	1.67136239949181		Naive	WT	3.20296380987732		H2-Q2	1	0
	ENSMUSG00000056486	2	-0.497659289155105	-0.507270332046568	-0.41226056064836	-0.237480290196804	-0.376759693480291	2.03143016552713		Naive	WT	21.2325371508244		Baiap3	1	0
	ENSMUSG00000056671	2	-0.859981150131227	-0.877263957329966	-0.26863824202892	0.208313020064478	-0.0392047090502934	1.83677503847593		Naive	WT	0		Atat1	1	0
	ENSMUSG00000057337	3	-0.0192321385805776	1.88027298095276	-0.66113743060533	-0.643387109762044	-0.756953654214376	0.200437352209572		Naive	WT	103.660390642707		Lclat1	1	1
	ENSMUSG00000058056	2	-0.361507947876918	0.0870246750344954	-0.613581697763923	-0.317678250404584	-0.749427983046031	1.95517120405696		Naive	WT	470.661013551115		Agpat4	1	1
	ENSMUSG00000058135	3	0.548074843356854	1.49820955401062	-0.83267308023643	-0.666153530485283	-1.03793504991372	0.490477263267966		Naive	WT	5.76008941794344		Vmn2r99	1	0
	ENSMUSG00000059027	2	-0.806252115429062	-0.795984451106324	-0.417350197423549	0.091345156720501	0.0490297406438907	1.87921186659454		Naive	WT	72.384537587129		Supt3	1	1
	ENSMUSG00000059316	2	-0.698051140964157	-0.347925253143451	-0.474609941739882	-0.0438808543536325	-0.430349124147628	1.99481631434875		Naive	WT	0		Zfp52	1	0
	ENSMUSG00000059901	3	1.08242025051853	1.36190743519294	-0.798335088031499	-0.646188559325585	-0.957543753885247	-0.0422602844691348		Naive	WT	16.4744753596362		Pkdcc	1	1
	ENSMUSG00000061578	3	0.892798316463894	1.31877378951022	-0.88927367280224	-0.917427530328367	-0.81452437294045	0.409653470096945		Naive	KO	65.1374439979913		Glp1r	1	0
	ENSMUSG00000061603	2	-0.435832803811114	-0.453838380208321	-0.368251875869042	-0.370428203388874	-0.411689384485975	2.04004064776333		Naive	KO	24.4677664219461		Tff1	1	1
	ENSMUSG00000061852	4	-0.814671000023558	-0.790347376665369	-0.667888869466127	0.847946203121538	-0.162538590700864	1.58749963373438		Naive	KO	0.354624365032528		Fbn2	1	1
	ENSMUSG00000062783	4	-1.02643254028306	-0.956806913332311	-0.128926590442027	1.44530979370668	-0.259473922394136	0.926330172744851		Naive	KO	230.597896026525		Synpo	1	1
	ENSMUSG00000062866	2	-0.690458266511911	-0.687847790651932	-0.472250150709303	0.00193492611927056	-0.104865857261236	1.95348713901511		Naive	KO	938.878887918514		Cxxc5	1	1
	ENSMUSG00000062995	2	-0.682628504401056	-0.683344437216018	-0.446499754090401	0.205623601942267	-0.32228269835471	1.92913179211992		Naive	KO	31.2485885439		Pcdhga2	1	0
	ENSMUSG00000063146	2	-0.94226329993143	-0.337518727445339	-0.0693830644059039	-0.172823693736859	-0.423343821573286	1.94533260709282		Naive	KO	197.613907667298		Pcdhga4	1	0
	ENSMUSG00000063383	1	0.213318814491727	-0.0886055846102719	-0.822363928633044	-0.0334476382820403	-1.04901623628595	1.78011457331958		Naive	KO	44.1952900554517		Pcdhgb2	1	0
	ENSMUSG00000063506	2	-0.591263052486456	0.0863456780279457	-0.551480185050725	0.308984984604871	-1.03413559515979	1.78154817006416		Naive	KO	4.08859130313346		Prelid2	1	1
	ENSMUSG00000063568	2	-0.933220272502363	-1.00098684133259	-0.15378560974123	0.6298881088088	-0.177502073027218	1.63560668779461		Naive	KO	2.09520915600006		Jakmip2	1	1
	ENSMUSG00000063873	2	-0.593161414638606	-0.526943734385423	-0.324162470818408	-0.194562849750419	-0.381557531954093	2.02038800154695		Naive	KO	47.3107154521711		A330093E20Rik	1	1
	ENSMUSG00000066456	2	-0.574565628351533	-0.592093704862635	-0.470943585615577	-0.119754833932046	-0.248045838600655	2.00540359136245		Naive	KO	42.1485486636044		Srfbp1	1	1
	ENSMUSG00000066894	2	-0.719431397707974	-0.739433367994054	-0.290132799365163	-0.0700205038448687	-0.137430189794473	1.95644825870653		Naive	KO	26.42168552722		Lox	1	0
	ENSMUSG00000067931	4	-0.923114575213651	-0.396114037266868	-0.701728513406658	0.904460404631907	-0.455950622843199	1.57244734409847		Naive	KO	1702.57735441807		Setbp1	1	1
	ENSMUSG00000068115	2	-0.807676598228187	-0.768339091459035	-0.0398721997963258	-0.115211276521741	-0.193718551461896	1.92481771746719		Naive	KO	139.536876376679		Tjp2	1	1
	ENSMUSG00000068129	2	-0.970039763133218	-1.09629984649082	0.0234379400971834	0.391114022728738	0.00753303082155038	1.64425461597657		Naive	KO	22.6884825384495		Dmrt2	1	1
	ENSMUSG00000068417	2	-0.728490088140194	-0.755755336277313	-0.31186919740763	0.344351992022928	-0.420523501431875	1.87228613123408		Naive	KO	16.1403332301851		Gm50287	1	1
	ENSMUSG00000068463	1	1.17999856648118	0.321234515178819	-0.812571515555556	-0.937917572866155	-0.858577379416501	1.10783338617821		Naive	KO	180.080599628463		Ehd1	1	0
	ENSMUSG00000068758	2	-0.834668565526461	-1.27711420894814	0.423324132318039	0.610871891192429	-0.338515946150338	1.41610269711447		Naive	KO	253.035754574653		Gna14	1	1
	ENSMUSG00000069727	2	-0.272090393804601	-0.299481217521131	-0.869062896137723	0.0828507169319391	-0.576567153906461	1.93435094443798		Naive	KO	0		Cemip2	1	0
	ENSMUSG00000069769	2	-0.442172161063346	-0.497917019771514	-0.640199702902554	0.0588855299982021	-0.461162712859933	1.98256606659914		Naive	KO	2.13469429162232		Sorcs1	1	1
	ENSMUSG00000070047	2	-0.561457271130214	-0.561457271130214	-0.489118192636624	0.115324854711118	-0.475763659977065	1.972471540163		Naive	KO	296.756826843008		Gm9895	1	0
	ENSMUSG00000070605	2	-0.719386025444213	-0.761061605183383	-0.698687737473945	1.24186135220762	-0.378016261246785	1.31529027714071		Naive	KO	34.2906990992664		Gm24390	0	1
	ENSMUSG00000071203	2	-0.726329672407734	-0.723511728614781	-0.468540062011735	0.272139216912573	-0.249336259772462	1.89557850589414		Naive	KO	0		Gm19786	0	1
	ENSMUSG00000071552	2	-0.843832097815127	-0.844447060135176	-0.241667499293697	0.201679215958971	-0.131437646125918	1.85970508741095		Naive	KO	0.279128144501591		Gm24253	0	1
	ENSMUSG00000073002	2	-0.519923385642696	-0.748793645860824	-0.556993856740346	-0.0117753155189388	-0.122993227515081	1.96047943127788		Naive	KO	3.04062684423088		Gm9249	0	1
	ENSMUSG00000073164	2	-0.617917640151837	-0.536946572556625	-0.600042218153142	0.56478262072589	-0.617917640151837	1.80804145028755		Naive	KO	710.045454690797		Gm5424	0	1
	ENSMUSG00000073197	2	-0.628161187539684	-0.626765357474138	-0.630828835768047	0.857045041016737	-0.615021871942119	1.64373221170725		Naive	KO	43.6266337080705		Pnlip	0	1
	ENSMUSG00000073236	2	-0.383673053899333	-0.661886983560956	-0.369088946569079	0.0798442290731949	-0.632837406250585	1.96764216120676		Naive	KO	871.373863681848		Gm12240	0	1
	ENSMUSG00000073821	2	-0.585933275183551	-0.585933275183551	-0.464855014694261	-0.165513566235019	-0.204742672928925	2.00697780422531		Naive	KO	701.969246769016		Mepe	0	1
	ENSMUSG00000074121	2	-0.717135323242938	-0.728256443992961	-0.249072991757068	0.0400561878301722	-0.296001787756263	1.95041035891906		Naive	KO	643.713364350338		Gm29742	0	1
	ENSMUSG00000074604	3	1.48985016741207	0.662310486020405	-1.08158168873175	-0.592627780613811	-0.833301258588968	0.355350074502051		Naive	KO	1084.79306823031		Ndst3	0	1
	ENSMUSG00000074607	2	-0.653628097271686	-0.653340496148797	-0.466523451627992	-0.0129746169832359	-0.186667698631983	1.97313436066369		Naive	KO	237.670765413141		Rai2	0	1
[truncated: 2,990 more rows]

## Sheet: Figure 7
C	WT			KO
	29.149	45.19	42.21	4.47	7.71	7.87
E	IFNg	WT						HP1g KO
[truncated: 18 more rows]

## Sheet: Figure S1
A		WT			HP1a KO					O	Gene symbol	Fold Change (log2)	Adjusted P value (-log10)	P	Gene symbol	Fold Change (log2)	Adjusted P value (-log10)
[truncated: 30,044 more rows]

[truncated: 4 more sheets: Figure S2, Figure S3, Figure S4, Figure S5]
